# Supplementary material for: Distinct N and C Cross-Feeding Networks in a Synthetic Mouse Gut Consortium
Source: mSystems. 2022 Mar 31;7(2):e01484-21. doi: 10.1128/msystems.01484-21 (PMC9040589; doi:10.1128/msystems.01484-21)
Supplement: TABLE S1 [file msystems.01484-21-s0001.xlsx]

## Sheet: Description
	Description: Table S1
S1A	Growth of A. muciniphila over time in mBHI with or without mucin.
S1B	maxOD obtained in spent medium experiments relative to the maxOD obtained in fresh mBHI
S1C	Metadata of untargeted measured samples of OMM in fresh and spent media
S1D	Inferred gut metabolic modules (GMM) present in OMM members from their annotated genomes. Module presence (1) was assesed for each species if it had more than 50% coverage.

## Sheet: Table S1A
bacteria	Akkermansia muciniphila YL44
media	mBHI			mBHI - mucin
	hour	repl.1	repl.2	hour	repl.1	repl.2
	0	0.08	0.08	0	0.01	0.03
	13	0.16	0.11	1.66667	0.03	0.01
	16	0.35	0.32	2.83333	0.03	0.01
	17	0.42	0.41	14.5	0.04	0.04
	18.5	0.52	0.51	15.75	0.02	0.05
	19.25	0.52	0.49	17.2167	0.03	0.03
	21.25	0.53	0.51	19.2833	0.01	0.03
	22	0.51	0.47	22.3333	0.03	0.02
	23	0.5	0.45

## Sheet: Table S1B
	F. plautii	B. coccoides	L. reuteri	C. innocuum	E. faecalis	C. clostridioforme	B. longum	B. caecimuris	A. muciniphila	M. intestinale
I46_a	0.777778	0.842767	0.536585		0.720461	0.632219	0.469388	0.722689	0.818182
I46_b	0.777778	0.918239	0.634146		0.760807	0.62614	0.510204	0.731092	0.75
I48_a	0.944444	0.704403	0.699187	0.74	0.680115	0.723404	0.632653		0.409091
I48_b	0.933333	0.704403	0.617886	0.725	0.70317	0.699088	0.653061		0.431818
I49_a	0.911111	0.698113		0.76	0.70317	0.741641	0.397959	0.495798	0.954545	0.637363
I49_b	0.844444	0.698113		0.715	0.70317	0.741641	0.428571	0.470588	0.954545	0.769231
KB1_a	0.444444	0.534591	0.536585	0.48		0.486322	0.489796	0.470588	0.75
KB1_b	0.533333	0.584906	0.552846	0.485		0.541033	0.438776	0.470588	0.772727
YL27_a	1.06667	0.654088	0.715447	0.715	0.760807	0.796353	0.591837	0.378151
YL27_b	1.05556	0.672956	0.731707	0.675	0.755043	0.802432	0.612245	0.386555
YL2_a	0.533333	0.421384	0.747967	0.67	0.489914	0.589666		0.378151	0.340909
YL2_b	0.6	0.415094	0.780488	0.645	0.432277	0.589666		0.294118	0.272727
YL31_a		0.880503	0.617886	0.835	0.829971	0.826748	0.612245	0.94958	0.431818	0.868132
YL31_b		0.886792	0.520325	0.815	0.824207	0.81459	0.622449	0.932773	0.477273	1.12088
YL32_a	0.444444	0.761006	0.422764	0.545	0.697406		0.367347	0.546218	0.295455
YL32_b	0.377778	0.754717	0.406504	0.565	0.755043		0.316327	0.596639	0.295455
YL44_a	0.866667	1	0.504065	0.96	0.916427	0.990881	1.03061	1.13445		0.637363
YL44_b	0.888889	1.03145	0.455285	0.94	0.951009	0.972644	1.02041	1.07563		0.835165
YL58_a	0.8		0.650407	0.605	0.472622	0.662614	0.459184	0.789916	0.977273
YL58_b	0.744444		0.699187	0.545	0.541787	0.638298	0.479592	0.781513	1.02273

## Sheet: Table S1C
condition	replicate	time	technical replicate
27_YL31	0	0	1
27_YL31	0	0	2
27_YL31	1	0	1
27_YL31	1	0	2
27_YL31	0	2.75	1
27_YL31	0	2.75	2
27_YL31	1	2.75	1
27_YL31	1	2.75	2
27_YL31	0	5.5	1
27_YL31	0	5.5	2
27_YL31	1	5.5	1
27_YL31	1	5.5	2
27_YL31	0	9.33	1
27_YL31	0	9.33	2
27_YL31	1	9.33	1
27_YL31	1	9.33	2
27_YL31	0	11.833	1
27_YL31	0	11.833	2
27_YL31	1	11.833	1
27_YL31	1	11.833	2
27_YL31	0	25	1
27_YL31	0	25	2
27_YL31	1	25	1
27_YL31	1	25	2
27_YL31	0	28.833	1
27_YL31	0	28.833	2
27_YL31	1	28.833	1
27_YL31	1	28.833	2
27_YL44	0	0	1
27_YL44	0	0	2
27_YL44	1	0	1
27_YL44	1	0	2
27_YL44	0	2.75	1
27_YL44	0	2.75	2
27_YL44	1	2.75	1
27_YL44	1	2.75	2
27_YL44	0	5.5	1
27_YL44	0	5.5	2
27_YL44	1	5.5	1
27_YL44	1	5.5	2
27_YL44	0	7.166	1
27_YL44	0	7.166	2
27_YL44	1	7.166	1
27_YL44	1	7.166	2
27_YL44	0	9.33	1
27_YL44	0	9.33	2
27_YL44	1	9.33	1
27_YL44	1	9.33	2
27_YL44	0	11.833	1
27_YL44	0	11.833	2
27_YL44	1	11.833	1
27_YL44	1	11.833	2
27_YL44	0	25	1
27_YL44	0	25	2
27_YL44	1	25	1
27_YL44	1	25	2
27_YL44	0	28.833	1
27_YL44	0	28.833	2
27_YL44	1	28.833	1
27_YL44	1	28.833	2
control	1	1	1
control	1	1	2
control	1	1	1
control	1	1	2
control	1	2	1
control	1	2	2
control	1	2	1
control	1	2	2
control	1	3	1
control	1	3	2
control	1	3	1
control	1	3	2
control	1	4	1
control	1	4	2
control	1	4	1
control	1	4	2
control	1	5	1
control	1	5	2
control	1	6	1
control	1	6	2
control	1	7	1
control	1	7	2
control	1	8	1
control	1	8	2
control	1	9	1
control	1	9	2
control	1	10	1
control	1	10	2
control	1	11	1
control	1	11	2
control	1	12	1
control	1	12	2
control	1	13	1
control	1	13	2
control	1	14	1
control	1	14	2
control	1	15	1
control	1	15	2
control	1	16	1
control	1	16	2
I46	0	0	1
I46	0	0	2
I46	1	0	1
I46	1	0	2
I46	2	0	1
I46	2	0	2
I46	3	0	1
I46	3	0	2
I46	0	1.1666	1
I46	0	1.1666	2
I46	1	1.1666	1
I46	1	1.1666	2
I46	2	1.1666	1
I46	2	1.1666	2
I46	3	1.1666	1
I46	3	1.1666	2
I46	0	2.1666	1
I46	0	2.1666	2
I46	1	2.1666	1
I46	1	2.1666	2
I46	2	2.1666	1
I46	2	2.1666	2
I46	3	2.1666	1
I46	3	2.1666	2
I46	0	3.1666	1
I46	0	3.1666	2
I46	1	3.1666	1
I46	1	3.1666	2
I46	2	3.1666	1
I46	2	3.1666	2
I46	3	3.1666	1
I46	3	3.1666	2
I46	0	3.6167	1
I46	0	3.6167	2
I46	1	3.6167	1
I46	1	3.6167	2
I46	2	3.6167	1
I46	2	3.6167	2
I46	3	3.6167	1
I46	3	3.6167	2
I46	0	5.916	1
I46	0	5.916	2
I46	1	5.916	1
I46	1	5.916	2
I46	2	5.916	1
I46	2	5.916	2
I46	3	5.916	1
I46	3	5.916	2
I46	0	6.916	1
I46	0	6.916	2
I46	1	6.916	1
I46	1	6.916	2
I46	2	6.916	1
I46	2	6.916	2
I46	3	6.916	1
I46	3	6.916	2
I46	0	7.8333	1
I46	0	7.8333	2
I46	1	7.8333	1
I46	1	7.8333	2
I46	2	7.8333	1
I46	2	7.8333	2
I46	3	7.8333	1
I46	3	7.8333	2
I46_I48	0	0	1
I46_I48	0	0	2
I46_I48	1	0	1
I46_I48	1	0	2
I46_I48	0	2.75	1
I46_I48	0	2.75	2
I46_I48	1	2.75	1
I46_I48	1	2.75	2
I46_I48	0	3.41	1
I46_I48	0	3.41	2
I46_I48	1	3.41	1
I46_I48	1	3.41	2
I46_I48	0	3.666	1
I46_I48	0	3.666	2
I46_I48	1	3.666	1
I46_I48	1	3.666	2
I46_I48	0	4.0833	1
I46_I48	0	4.0833	2
I46_I48	1	4.0833	1
I46_I48	1	4.0833	2
I46_I48	0	4.666	1
I46_I48	0	4.666	2
I46_I48	1	4.666	1
I46_I48	1	4.666	2
I46_I48	0	5.5	1
I46_I48	0	5.5	2
I46_I48	1	5.5	1
I46_I48	1	5.5	2
I46_I48	0	8	1
I46_I48	0	8	2
I46_I48	1	8	1
I46_I48	1	8	2
I46_I49	0	0	1
I46_I49	0	0	2
I46_I49	1	0	1
I46_I49	1	0	2
I46_I49	0	1.5	1
I46_I49	0	1.5	2
I46_I49	1	1.5	1
I46_I49	1	1.5	2
I46_I49	0	1.75	1
I46_I49	0	1.75	2
I46_I49	1	1.75	1
I46_I49	1	1.75	2
I46_I49	0	2	1
I46_I49	0	2	2
I46_I49	1	2	1
I46_I49	1	2	2
I46_I49	0	2.58	1
I46_I49	0	2.58	2
I46_I49	1	2.58	1
I46_I49	1	2.58	2
I46_I49	0	2.75	1
I46_I49	0	2.75	2
I46_I49	1	2.75	1
I46_I49	1	2.75	2
I46_I49	0	4	1
I46_I49	0	4	2
I46_I49	1	4	1
I46_I49	1	4	2
I46_I49	0	7.92	1
I46_I49	0	7.92	2
I46_I49	1	7.92	1
I46_I49	1	7.92	2
I46_KB1	0	0	1
I46_KB1	0	0	2
I46_KB1	1	0	1
I46_KB1	1	0	2
I46_KB1	0	2.75	1
I46_KB1	0	2.75	2
I46_KB1	1	2.75	1
I46_KB1	1	2.75	2
I46_KB1	0	3.41	1
I46_KB1	0	3.41	2
I46_KB1	1	3.41	1
I46_KB1	1	3.41	2
I46_KB1	0	3.666	1
I46_KB1	0	3.666	2
I46_KB1	1	3.666	1
I46_KB1	1	3.666	2
I46_KB1	0	4.0833	1
I46_KB1	0	4.0833	2
I46_KB1	1	4.0833	1
I46_KB1	1	4.0833	2
I46_KB1	0	4.666	1
I46_KB1	0	4.666	2
I46_KB1	1	4.666	1
I46_KB1	1	4.666	2
I46_KB1	0	5.5	1
I46_KB1	0	5.5	2
I46_KB1	1	5.5	1
I46_KB1	1	5.5	2
I46_KB1	0	8	1
I46_KB1	0	8	2
I46_KB1	1	8	1
I46_KB1	1	8	2
I46_KB1	0	28	1
I46_KB1	0	28	2
I46_KB1	1	28	1
I46_KB1	1	28	2
I46_YL2	0	0	1
I46_YL2	0	0	2
I46_YL2	1	0	1
I46_YL2	1	0	2
I46_YL2	0	6	1
I46_YL2	0	6	2
I46_YL2	1	6	1
I46_YL2	1	6	2
I46_YL2	0	6.666	1
I46_YL2	0	6.666	2
I46_YL2	1	6.666	1
I46_YL2	1	6.666	2
I46_YL2	0	7.333	1
I46_YL2	0	7.333	2
I46_YL2	1	7.333	1
I46_YL2	1	7.333	2
I46_YL2	0	9.583	1
I46_YL2	0	9.583	2
I46_YL2	1	9.583	1
I46_YL2	1	9.583	2
I46_YL2	0	10.666	1
I46_YL2	0	10.666	2
I46_YL2	1	10.666	1
I46_YL2	1	10.666	2
I46_YL2	0	13.75	1
I46_YL2	0	13.75	2
I46_YL2	1	13.75	1
I46_YL2	1	13.75	2
I46_YL27	1	0	1
I46_YL27	1	0	2
I46_YL27	0	0.833	1
I46_YL27	0	0.833	2
I46_YL27	1	0.833	1
I46_YL27	1	0.833	2
I46_YL27	0	2.5	1
I46_YL27	0	2.5	2
I46_YL27	1	2.5	1
I46_YL27	1	2.5	2
I46_YL27	0	3.5	1
I46_YL27	0	3.5	2
I46_YL27	1	3.5	1
I46_YL27	1	3.5	2
I46_YL27	1	4.1666	1
I46_YL27	0	5.3333	1
I46_YL27	0	5.3333	2
I46_YL27	1	5.3333	1
I46_YL27	1	5.3333	2
I46_YL27	0	5.6667	1
I46_YL27	0	5.6667	2
I46_YL27	1	5.6667	1
I46_YL27	1	5.6667	2
I46_YL27	0	7.666	1
I46_YL27	0	7.666	2
I46_YL27	1	7.666	1
I46_YL27	1	7.666	2
I46_YL31	0	0	1
I46_YL31	0	0	2
I46_YL31	1	0	1
I46_YL31	1	0	2
I46_YL31	0	2.75	1
I46_YL31	0	2.75	2
I46_YL31	1	2.75	1
I46_YL31	1	2.75	2
I46_YL31	0	4.8333	1
I46_YL31	0	4.8333	2
I46_YL31	1	4.8333	1
I46_YL31	1	4.8333	2
I46_YL31	0	5.8333	1
I46_YL31	0	5.8333	2
I46_YL31	1	5.8333	1
I46_YL31	1	5.8333	2
I46_YL31	0	7.1666	1
I46_YL31	0	7.1666	2
I46_YL31	1	7.1666	1
I46_YL31	1	7.1666	2
I46_YL31	0	7.6666	1
I46_YL31	0	7.6666	2
I46_YL31	1	7.6666	1
I46_YL31	1	7.6666	2
I46_YL31	0	10.25	1
I46_YL31	0	10.25	2
I46_YL31	1	10.25	1
I46_YL31	1	10.25	2
I46_YL31	0	11.75	1
I46_YL31	0	11.75	2
I46_YL31	1	11.75	1
I46_YL31	1	11.75	2
I46_YL32	0	0	1
I46_YL32	0	0	2
I46_YL32	1	0	1
I46_YL32	1	0	2
I46_YL32	0	7	1
I46_YL32	0	7	2
I46_YL32	1	7	1
I46_YL32	1	7	2
I46_YL32	0	9.333	1
I46_YL32	0	9.333	2
I46_YL32	1	9.333	1
I46_YL32	1	9.333	2
I46_YL32	0	11.5	1
I46_YL32	0	11.5	2
I46_YL32	1	11.5	1
I46_YL32	1	11.5	2
I46_YL32	0	12.58	1
I46_YL32	0	12.58	2
I46_YL32	1	12.58	1
I46_YL32	1	12.58	2
I46_YL32	0	24	1
I46_YL32	0	24	2
I46_YL32	1	24	1
I46_YL32	1	24	2
I46_YL44	0	0	1
I46_YL44	0	0	2
I46_YL44	1	0	1
I46_YL44	1	0	2
I46_YL44	0	3.416	1
I46_YL44	0	3.416	2
I46_YL44	1	3.416	1
I46_YL44	1	3.416	2
I46_YL44	0	4.833	1
I46_YL44	0	4.833	2
I46_YL44	1	4.833	1
I46_YL44	1	4.833	2
I46_YL44	0	5.41	1
I46_YL44	0	5.41	2
I46_YL44	1	5.41	1
I46_YL44	1	5.41	2
I46_YL44	0	6	1
I46_YL44	0	6	2
I46_YL44	1	6	1
I46_YL44	1	6	2
I46_YL44	0	6.666	1
I46_YL44	0	6.666	2
I46_YL44	1	6.666	1
I46_YL44	1	6.666	2
I46_YL44	0	7.333	1
I46_YL44	0	7.333	2
I46_YL44	1	7.333	1
I46_YL44	1	7.333	2
I46_YL44	0	9.583	1
I46_YL44	0	9.583	2
I46_YL44	1	9.583	1
I46_YL44	1	9.583	2
I46_YL58	0	0	1
I46_YL58	0	0	2
I46_YL58	1	0	1
I46_YL58	1	0	2
I46_YL58	0	8.5	1
I46_YL58	0	8.5	2
I46_YL58	1	8.5	1
I46_YL58	1	8.5	2
I46_YL58	0	10.25	1
I46_YL58	0	10.25	2
I46_YL58	1	10.25	1
I46_YL58	1	10.25	2
I46_YL58	0	11.25	1
I46_YL58	0	11.25	2
I46_YL58	1	11.25	1
I46_YL58	1	11.25	2
I46_YL58	0	12.1666	1
I46_YL58	0	12.1666	2
I46_YL58	1	12.1666	1
I46_YL58	1	12.1666	2
I46_YL58	0	13.25	1
I46_YL58	0	13.25	2
I46_YL58	1	13.25	1
I46_YL58	1	13.25	2
I46_YL58	0	25.5	1
I46_YL58	0	25.5	2
I46_YL58	1	25.5	1
I46_YL58	1	25.5	2
I46_YL58	0	27.833	1
I46_YL58	0	27.833	2
I46_YL58	1	27.833	1
I46_YL58	1	27.833	2
I48	0	0	1
I48	0	0	2
I48	1	0	1
I48	1	0	2
I48	2	0	1
I48	2	0	2
I48	3	0	1
I48	3	0	2
I48	0	0.91666	1
I48	0	0.91666	2
I48	1	0.91666	1
I48	1	0.91666	2
I48	2	0.91666	1
I48	2	0.91666	2
I48	3	0.91666	1
I48	3	0.91666	2
I48	0	2.5	1
I48	0	2.5	2
I48	1	2.5	1
I48	1	2.5	2
I48	2	2.5	1
I48	2	2.5	2
I48	3	2.5	1
I48	3	2.5	2
I48	0	5	1
I48	0	5	2
I48	1	5	1
I48	1	5	2
I48	2	5	1
I48	2	5	2
I48	3	5	1
I48	3	5	2
I48	0	6.333	1
I48	0	6.333	2
I48	1	6.333	1
I48	1	6.333	2
I48	2	6.333	1
I48	2	6.333	2
I48	3	6.333	1
I48	3	6.333	2
I48	0	7.5	1
I48	0	7.5	2
I48	1	7.5	1
I48	1	7.5	2
I48	2	7.5	1
I48	2	7.5	2
I48	3	7.5	1
I48	3	7.5	2
I48	0	8.666	1
I48	0	8.666	2
I48	1	8.666	1
I48	1	8.666	2
I48	2	8.666	1
I48	2	8.666	2
I48	3	8.666	1
I48	3	8.666	2
I48	0	20.9167	1
I48	0	20.9167	2
I48	1	20.9167	1
I48	1	20.9167	2
I48	2	20.9167	1
I48	2	20.9167	2
I48	3	20.9167	1
I48	3	20.9167	2
I48	0	22.5	1
I48	0	22.5	2
I48	1	22.5	1
I48	1	22.5	2
I48	2	22.5	1
I48	2	22.5	2
I48	3	22.5	1
I48	3	22.5	2
I48	0	24.75	1
I48	0	24.75	2
I48	1	24.75	1
I48	1	24.75	2
I48	2	24.75	1
I48	2	24.75	2
I48	3	24.75	1
I48	3	24.75	2
I48_BHI	0	0	1
I48_BHI	0	0	2
I48_BHI	1	0	1
I48_BHI	1	0	2
I48_BHI	0	5.5	1
I48_BHI	0	5.5	2
I48_BHI	1	5.5	1
I48_BHI	1	5.5	2
I48_BHI	0	7.666	1
I48_BHI	0	7.666	2
I48_BHI	1	7.666	1
I48_BHI	1	7.666	2
I48_BHI	0	8.83	1
I48_BHI	0	8.83	2
I48_BHI	1	8.83	1
I48_BHI	1	8.83	2
I48_BHI	0	10	1
I48_BHI	0	10	2
I48_BHI	1	10	1
I48_BHI	1	10	2
I48_BHI	0	11.42	1
I48_BHI	0	11.42	2
I48_BHI	1	11.42	1
I48_BHI	1	11.42	2
I48_BHI	0	19.666	1
I48_BHI	0	19.666	2
I48_BHI	1	19.666	1
I48_BHI	1	19.666	2
I48_BHI	0	20.166	1
I48_BHI	0	20.166	2
I48_BHI	1	20.166	1
I48_BHI	1	20.166	2
I48_I46	0	0	1
I48_I46	0	0	2
I48_I46	0	0	1
I48_I46	0	0	2
I48_I46	1	0	1
I48_I46	1	0	2
I48_I46	0	2.41	1
I48_I46	0	2.41	2
I48_I46	1	2.41	1
I48_I46	1	2.41	2
I48_I46	0	4.41	1
I48_I46	0	4.41	2
I48_I46	1	4.41	1
I48_I46	1	4.41	2
I48_I46	0	6.58	1
I48_I46	0	6.58	2
I48_I46	1	6.58	1
I48_I46	1	6.58	2
I48_I46	0	9.41	1
I48_I46	0	9.41	2
I48_I46	1	9.41	1
I48_I46	1	9.41	2
I48_I46	0	10.75	1
I48_I46	0	10.75	2
I48_I46	1	10.75	1
I48_I46	1	10.75	2
I48_I46	1	13.25	1
I48_I46	1	13.25	2
I48_I46	0	14.166	1
I48_I46	0	14.166	2
I48_I46	1	14.166	1
I48_I46	1	14.166	2
I48_I49	0	0	1
I48_I49	0	0	2
I48_I49	1	0	1
I48_I49	1	0	2
I48_I49	0	4.92	1
I48_I49	0	4.92	2
I48_I49	1	4.92	1
I48_I49	1	4.92	2
I48_I49	0	7.92	1
I48_I49	0	7.92	2
I48_I49	1	7.92	1
I48_I49	1	7.92	2
I48_I49	0	9.92	1
I48_I49	0	9.92	2
I48_I49	1	9.92	1
I48_I49	1	9.92	2
I48_I49	0	10.666	1
I48_I49	0	10.666	2
I48_I49	1	10.666	1
I48_I49	1	10.666	2
I48_I49	0	12.0833	1
I48_I49	0	12.0833	2
I48_I49	1	12.0833	1
I48_I49	1	12.0833	2
I48_I49	0	13.1	1
I48_I49	0	13.1	2
I48_I49	1	13.1	1
I48_I49	1	13.1	2
I48_I49	0	22.75	1
I48_I49	0	22.75	2
I48_I49	1	22.75	1
I48_I49	1	22.75	2
I48_I49	0	24.92	1
I48_I49	0	24.92	2
I48_I49	1	24.92	1
I48_I49	1	24.92	2
I48_I49	0	28.25	1
I48_I49	0	28.25	2
I48_I49	1	28.25	1
I48_I49	1	28.25	2
I48_I49	0	35.08	1
I48_I49	0	35.08	2
I48_I49	1	35.08	1
I48_I49	1	35.08	2
I48_KB1	0	0	1
I48_KB1	0	0	2
I48_KB1	1	0	1
I48_KB1	1	0	2
I48_KB1	0	2.41	1
I48_KB1	0	2.41	2
I48_KB1	1	2.41	1
I48_KB1	1	2.41	2
I48_KB1	0	6.58	1
I48_KB1	0	6.58	2
I48_KB1	1	6.58	1
I48_KB1	1	6.58	2
I48_KB1	0	13.25	1
I48_KB1	0	13.25	2
I48_KB1	1	13.25	1
I48_KB1	1	13.25	2
I48_KB1	0	25	1
I48_KB1	0	25	2
I48_KB1	1	25	1
I48_KB1	1	25	2
I48_KB1	0	28	1
I48_KB1	0	28	2
I48_KB1	1	28	1
I48_KB1	1	28	2
I48_KB1	0	31.083	1
I48_KB1	0	31.083	2
I48_KB1	1	31.083	1
I48_KB1	1	31.083	2
I48_YL2	0	0	1
I48_YL2	0	0	2
I48_YL2	1	0	1
I48_YL2	1	0	2
I48_YL2	0	4.92	1
I48_YL2	0	4.92	2
I48_YL2	1	4.92	1
I48_YL2	1	4.92	2
I48_YL2	0	12.0833	1
I48_YL2	0	12.0833	2
I48_YL2	1	12.0833	1
I48_YL2	1	12.0833	2
I48_YL2	0	22.75	1
I48_YL2	0	22.75	2
I48_YL2	1	22.75	1
I48_YL2	1	22.75	2
I48_YL2	0	24.92	1
I48_YL2	0	24.92	2
I48_YL2	1	24.92	1
I48_YL2	1	24.92	2
I48_YL2	0	31.58	1
I48_YL2	0	31.58	2
I48_YL2	1	31.58	1
I48_YL2	1	31.58	2
I48_YL2	0	35.08	1
I48_YL2	0	35.08	2
I48_YL2	1	35.08	1
I48_YL2	1	35.08	2
I48_YL27	0	0	1
I48_YL27	0	0	2
I48_YL27	1	0	1
I48_YL27	1	0	2
I48_YL27	0	2.41	1
I48_YL27	0	2.41	2
I48_YL27	1	2.41	1
I48_YL27	1	2.41	2
I48_YL27	0	6.58	1
I48_YL27	0	6.58	2
I48_YL27	1	6.58	1
I48_YL27	1	6.58	2
I48_YL27	0	13.25	1
I48_YL27	0	13.25	2
I48_YL27	1	13.25	1
I48_YL27	1	13.25	2
I48_YL27	0	14.166	1
I48_YL27	0	14.166	2
I48_YL27	1	14.166	1
I48_YL27	1	14.166	2
I48_YL27	0	25	1
I48_YL27	0	25	2
I48_YL27	1	25	1
I48_YL27	1	25	2
I48_YL27	0	28	1
I48_YL27	0	28	2
I48_YL27	1	28	1
I48_YL27	1	28	2
I48_YL27	0	31.083	1
I48_YL27	0	31.083	2
I48_YL27	1	31.083	1
I48_YL27	1	31.083	2
I48_YL27	0	32.75	1
I48_YL27	0	32.75	2
I48_YL27	1	32.75	1
I48_YL27	1	32.75	2
I48_YL31	0	0	1
I48_YL31	0	0	2
I48_YL31	1	0	1
I48_YL31	1	0	2
I48_YL31	0	4.92	1
I48_YL31	0	4.92	2
I48_YL31	1	4.92	1
I48_YL31	1	4.92	2
I48_YL31	0	7.92	1
I48_YL31	0	7.92	2
I48_YL31	1	7.92	1
I48_YL31	1	7.92	2
I48_YL31	0	13.1	1
I48_YL31	0	13.1	2
I48_YL31	1	13.1	1
I48_YL31	1	13.1	2
I48_YL31	0	22.75	1
I48_YL31	0	22.75	2
I48_YL31	1	22.75	1
I48_YL31	1	22.75	2
I48_YL31	0	24.92	1
I48_YL31	0	24.92	2
I48_YL31	1	24.92	1
I48_YL31	1	24.92	2
I48_YL32	0	4.92	1
I48_YL32	0	4.92	2
I48_YL32	1	4.92	1
I48_YL32	1	4.92	2
I48_YL32	0	12.0833	1
I48_YL32	0	12.0833	2
I48_YL32	1	12.0833	1
I48_YL32	1	12.0833	2
I48_YL32	0	22.75	1
I48_YL32	0	22.75	2
I48_YL32	1	22.75	1
I48_YL32	1	22.75	2
I48_YL32	0	24.92	1
I48_YL32	0	24.92	2
I48_YL32	1	24.92	1
I48_YL32	1	24.92	2
I48_YL32	0	28.25	1
I48_YL32	0	28.25	2
I48_YL32	1	28.25	1
I48_YL32	1	28.25	2
I48_YL32	0	31.58	1
I48_YL32	0	31.58	2
I48_YL32	1	31.58	1
I48_YL32	1	31.58	2
I48_YL32	0	35.08	1
I48_YL32	0	35.08	2
I48_YL32	1	35.08	1
I48_YL32	1	35.08	2
I48_YL44	0	0	1
I48_YL44	0	0	2
I48_YL44	1	0	1
I48_YL44	1	0	2
I48_YL44	0	9.583	1
I48_YL44	0	9.583	2
I48_YL44	1	9.583	1
I48_YL44	1	9.583	2
I48_YL44	0	10.666	1
I48_YL44	0	10.666	2
I48_YL44	1	10.666	1
I48_YL44	1	10.666	2
I48_YL44	0	13.75	1
I48_YL44	0	13.75	2
I48_YL44	1	13.75	1
I48_YL44	1	13.75	2
I48_YL44	0	26	1
I48_YL44	0	26	2
I48_YL44	1	26	1
I48_YL44	1	26	2
I48_YL44	0	29.5	1
I48_YL44	0	29.5	2
I48_YL44	1	29.5	1
I48_YL44	1	29.5	2
I48_YL44_2	0	0	1
I48_YL44_2	0	0	2
I48_YL44_2	1	0	1
I48_YL44_2	1	0	2
I48_YL44_2	0	10	1
I48_YL44_2	0	10	2
I48_YL44_2	1	10	1
I48_YL44_2	1	10	2
I48_YL44_2	0	11.42	1
I48_YL44_2	0	11.42	2
I48_YL44_2	1	11.42	1
I48_YL44_2	1	11.42	2
I48_YL44_2	0	19.666	1
I48_YL44_2	0	19.666	2
I48_YL44_2	1	19.666	1
I48_YL44_2	1	19.666	2
I48_YL44_2	0	20.166	1
I48_YL44_2	0	20.166	2
I48_YL44_2	1	20.166	1
I48_YL44_2	1	20.166	2
I48_YL58	0	2.41	1
I48_YL58	0	2.41	2
I48_YL58	1	2.41	1
I48_YL58	1	2.41	2
I48_YL58	0	6.58	1
I48_YL58	0	6.58	2
I48_YL58	1	6.58	1
I48_YL58	1	6.58	2
I48_YL58	0	10.75	1
I48_YL58	0	10.75	2
I48_YL58	1	10.75	1
I48_YL58	1	10.75	2
I48_YL58	0	13.25	1
I48_YL58	0	13.25	2
I48_YL58	1	13.25	1
I48_YL58	1	13.25	2
I48_YL58	0	14.166	1
I48_YL58	0	14.166	2
I48_YL58	1	14.166	1
I48_YL58	1	14.166	2
I48_YL58	0	25	1
I48_YL58	0	25	2
I48_YL58	1	25	1
I48_YL58	1	25	2
I48_YL58	0	28	1
I48_YL58	0	28	2
I48_YL58	1	28	1
I48_YL58	1	28	2
I48_YL58	0	31.083	1
I48_YL58	0	31.083	2
I48_YL58	1	31.083	1
I48_YL58	1	31.083	2
I48_YL58	0	32.75	1
I48_YL58	0	32.75	2
I48_YL58	1	32.75	1
I48_YL58	1	32.75	2
I49	0	3.833	1
I49	0	3.833	2
I49	1	3.833	1
I49	1	3.833	2
I49	2	3.833	1
I49	2	3.833	2
I49	0	6	1
I49	0	6	2
I49	1	6	1
I49	1	6	2
I49	2	6	1
I49	2	6	2
I49	0	8	1
I49	0	8	2
I49	1	8	1
I49	1	8	2
I49	2	8	1
I49	2	8	2
I49	0	10.333	1
I49	0	10.333	2
I49	1	10.333	1
I49	1	10.333	2
I49	2	10.333	1
I49	2	10.333	2
I49	0	12	1
I49	0	12	2
I49	1	12	1
I49	1	12	2
I49	2	12	1
I49	2	12	2
I49	0	22.3333	1
I49	0	22.3333	2
I49	1	22.3333	1
I49	1	22.3333	2
I49	2	22.3333	1
I49	2	22.3333	2
I49_I46	0	0	1
I49_I46	0	0	2
I49_I46	1	0	1
I49_I46	1	0	2
I49_I46	0	2.5833	1
I49_I46	0	2.5833	2
I49_I46	1	2.5833	1
I49_I46	1	2.5833	2
I49_I46	0	4.25	1
I49_I46	0	4.25	2
I49_I46	1	4.25	1
I49_I46	1	4.25	2
I49_I46	0	5.5	1
I49_I46	0	5.5	2
I49_I46	1	5.5	1
I49_I46	1	5.5	2
I49_I46	0	8.5	1
I49_I46	0	8.5	2
I49_I46	1	8.5	1
I49_I46	1	8.5	2
I49_I46	0	10.0833	1
I49_I46	0	10.0833	2
I49_I46	1	10.0833	1
I49_I46	1	10.0833	2
I49_I46	0	24.75	1
I49_I46	0	24.75	2
I49_I46	1	24.75	1
I49_I46	1	24.75	2
I49_I46	0	26.5833	1
I49_I46	0	26.5833	2
I49_I46	1	26.5833	1
I49_I46	1	26.5833	2
I49_I46	0	29	1
I49_I46	0	29	2
I49_I46	1	29	1
I49_I46	1	29	2
I49_I48	0	0	1
I49_I48	0	0	2
I49_I48	1	0	1
I49_I48	1	0	2
I49_I48	0	5.5	1
I49_I48	0	5.5	2
I49_I48	1	5.5	1
I49_I48	1	5.5	2
I49_I48	0	6.91	1
I49_I48	0	6.91	2
I49_I48	1	6.91	1
I49_I48	1	6.91	2
I49_I48	0	8	1
I49_I48	0	8	2
I49_I48	1	8	1
I49_I48	1	8	2
I49_I48	0	10.0833	1
I49_I48	0	10.0833	2
I49_I48	1	10.0833	1
I49_I48	1	10.0833	2
I49_I48	0	12	1
I49_I48	0	12	2
I49_I48	1	12	1
I49_I48	1	12	2
I49_I48	0	25	1
I49_I48	0	25	2
I49_I48	1	25	1
I49_I48	1	25	2
I49_I48	0	28	1
I49_I48	0	28	2
I49_I48	1	28	1
I49_I48	1	28	2
I49_KB1	0	0	1
I49_KB1	0	0	2
I49_KB1	1	0	1
I49_KB1	1	0	2
I49_KB1	0	6.91	1
I49_KB1	0	6.91	2
I49_KB1	1	6.91	1
I49_KB1	1	6.91	2
I49_KB1	0	8	1
I49_KB1	0	8	2
I49_KB1	1	8	1
I49_KB1	1	8	2
I49_KB1	0	10.0833	1
I49_KB1	0	10.0833	2
I49_KB1	1	10.0833	1
I49_KB1	1	10.0833	2
I49_KB1	0	12	1
I49_KB1	0	12	2
I49_KB1	1	12	1
I49_KB1	1	12	2
I49_KB1	0	25	1
I49_KB1	0	25	2
I49_KB1	1	25	1
I49_KB1	1	25	2
I49_KB1	0	28	1
I49_KB1	0	28	2
I49_KB1	1	28	1
I49_KB1	1	28	2
I49_YL2	0	0	1
I49_YL2	0	0	2
I49_YL2	1	0	1
I49_YL2	1	0	2
I49_YL2	0	3.416	1
I49_YL2	0	3.416	2
I49_YL2	1	3.416	1
I49_YL2	1	3.416	2
I49_YL2	0	4.833	1
I49_YL2	0	4.833	2
I49_YL2	1	4.833	1
I49_YL2	1	4.833	2
I49_YL2	0	5.41	1
I49_YL2	0	5.41	2
I49_YL2	1	5.41	1
I49_YL2	1	5.41	2
I49_YL2	0	6	1
I49_YL2	0	6	2
I49_YL2	1	6	1
I49_YL2	1	6	2
I49_YL2	0	6.666	1
I49_YL2	0	6.666	2
I49_YL2	1	6.666	1
I49_YL2	1	6.666	2
I49_YL2	0	7.333	1
I49_YL2	0	7.333	2
I49_YL2	1	7.333	1
I49_YL2	1	7.333	2
I49_YL2	0	9.583	1
I49_YL2	0	9.583	2
I49_YL2	1	9.583	1
I49_YL2	1	9.583	2
I49_YL27	0	0	1
I49_YL27	0	0	2
I49_YL27	1	0	1
I49_YL27	1	0	2
I49_YL27	0	0.833	1
I49_YL27	0	0.833	2
I49_YL27	0	3.5	1
I49_YL27	0	3.5	2
I49_YL27	1	3.5	1
I49_YL27	1	3.5	2
I49_YL27	0	5.3333	1
I49_YL27	0	5.3333	2
I49_YL27	1	5.3333	1
I49_YL27	1	5.3333	2
I49_YL27	1	5.6667	1
I49_YL27	1	5.6667	2
I49_YL27	0	6.0833	1
I49_YL27	0	6.0833	2
I49_YL27	0	6.5	1
I49_YL27	0	6.5	2
I49_YL27	1	6.5	1
I49_YL27	1	6.5	2
I49_YL27	0	6.833	1
I49_YL27	0	6.833	2
I49_YL27	1	6.833	1
I49_YL27	1	6.833	2
I49_YL27	1	7.666	1
I49_YL27	1	7.666	2
I49_YL27	0	10.833	1
I49_YL27	0	10.833	2
I49_YL27	0	25.333	1
I49_YL27	0	25.333	2
I49_YL27	1	25.333	1
I49_YL27	1	25.333	2
I49_YL31	0	0	1
I49_YL31	0	0	2
I49_YL31	1	0	1
I49_YL31	1	0	2
I49_YL31	0	2.75	1
I49_YL31	0	2.75	2
I49_YL31	1	2.75	1
I49_YL31	1	2.75	2
I49_YL31	0	3.25	1
I49_YL31	0	3.25	2
I49_YL31	1	3.25	1
I49_YL31	1	3.25	2
I49_YL31	0	4.8333	1
I49_YL31	0	4.8333	2
I49_YL31	1	4.8333	1
I49_YL31	1	4.8333	2
I49_YL31	0	5.8333	1
I49_YL31	0	5.8333	2
I49_YL31	1	5.8333	1
I49_YL31	1	5.8333	2
I49_YL31	0	7.1666	1
I49_YL31	0	7.1666	2
I49_YL31	1	7.1666	1
I49_YL31	1	7.1666	2
I49_YL31	0	9	1
I49_YL31	0	9	2
I49_YL31	1	9	1
I49_YL31	1	9	2
I49_YL31	0	10.25	1
I49_YL31	0	10.25	2
I49_YL31	1	10.25	1
I49_YL31	1	10.25	2
I49_YL32	0	0	1
I49_YL32	0	0	2
I49_YL32	1	0	1
I49_YL32	1	0	2
I49_YL32	0	7	1
I49_YL32	0	7	2
I49_YL32	1	7	1
I49_YL32	1	7	2
I49_YL32	0	9.333	1
I49_YL32	0	9.333	2
I49_YL32	1	9.333	1
I49_YL32	1	9.333	2
I49_YL32	0	11.5	1
I49_YL32	0	11.5	2
I49_YL32	1	11.5	1
I49_YL32	1	11.5	2
I49_YL32	0	24	1
I49_YL32	0	24	2
I49_YL32	1	24	1
I49_YL32	1	24	2
I49_YL32	0	53.25	1
I49_YL32	0	53.25	2
I49_YL32	1	53.25	1
I49_YL32	1	53.25	2
I49_YL44	0	0	1
I49_YL44	0	0	2
I49_YL44	1	0	1
I49_YL44	1	0	2
I49_YL44	0	3.416	1
I49_YL44	0	3.416	2
I49_YL44	1	3.416	1
I49_YL44	1	3.416	2
I49_YL44	0	4.833	1
I49_YL44	0	4.833	2
I49_YL44	1	4.833	1
I49_YL44	1	4.833	2
I49_YL44	0	6	1
I49_YL44	0	6	2
I49_YL44	1	6	1
I49_YL44	1	6	2
I49_YL44	0	6.666	1
I49_YL44	0	6.666	2
I49_YL44	1	6.666	1
I49_YL44	1	6.666	2
I49_YL44	0	9.583	1
I49_YL44	0	9.583	2
I49_YL44	1	9.583	1
I49_YL44	1	9.583	2
I49_YL44	0	10.666	1
I49_YL44	0	10.666	2
I49_YL44	1	10.666	1
I49_YL44	1	10.666	2
I49_YL58	0	0	1
I49_YL58	0	0	2
I49_YL58	1	0	1
I49_YL58	1	0	2
I49_YL58	0	5.5	1
I49_YL58	0	5.5	2
I49_YL58	1	5.5	1
I49_YL58	1	5.5	2
I49_YL58	0	7.5	1
I49_YL58	0	7.5	2
I49_YL58	1	7.5	1
I49_YL58	1	7.5	2
I49_YL58	0	8.5	1
I49_YL58	0	8.5	2
I49_YL58	1	8.5	1
I49_YL58	1	8.5	2
I49_YL58	0	9	1
I49_YL58	0	9	2
I49_YL58	1	9	1
I49_YL58	1	9	2
I49_YL58	0	10.25	1
I49_YL58	0	10.25	2
I49_YL58	1	10.25	1
I49_YL58	1	10.25	2
I49_YL58	0	11.25	1
I49_YL58	0	11.25	2
I49_YL58	1	11.25	1
I49_YL58	1	11.25	2
I49_YL58	0	12.1666	1
I49_YL58	0	12.1666	2
I49_YL58	1	12.1666	1
I49_YL58	1	12.1666	2
I49_YL58	0	13.25	1
I49_YL58	0	13.25	2
I49_YL58	1	13.25	1
I49_YL58	1	13.25	2
I49_YL58	0	25.5	1
I49_YL58	0	25.5	2
I49_YL58	1	25.5	1
I49_YL58	1	25.5	2
KB1	0	0	1
KB1	0	0	2
KB1	1	0	1
KB1	1	0	2
KB1	2	0	1
KB1	2	0	2
KB1	3	0	1
KB1	3	0	2
KB1	0	1.1666	1
KB1	0	1.1666	2
KB1	1	1.1666	1
KB1	1	1.1666	2
KB1	2	1.1666	1
KB1	2	1.1666	2
KB1	3	1.1666	1
KB1	3	1.1666	2
KB1	0	2.1666	1
KB1	0	2.1666	2
KB1	1	2.1666	1
KB1	1	2.1666	2
KB1	2	2.1666	1
KB1	2	2.1666	2
KB1	3	2.1666	1
KB1	3	2.1666	2
KB1	0	3.1666	1
KB1	0	3.1666	2
KB1	1	3.1666	1
KB1	1	3.1666	2
KB1	2	3.1666	1
KB1	2	3.1666	2
KB1	3	3.1666	1
KB1	3	3.1666	2
KB1	0	3.6167	1
KB1	0	3.6167	2
KB1	1	3.6167	1
KB1	1	3.6167	2
KB1	2	3.6167	1
KB1	2	3.6167	2
KB1	3	3.6167	1
KB1	3	3.6167	2
KB1	0	5.916	1
KB1	0	5.916	2
KB1	1	5.916	1
KB1	1	5.916	2
KB1	2	5.916	1
KB1	2	5.916	2
KB1	3	5.916	1
KB1	3	5.916	2
KB1	0	6.916	1
KB1	0	6.916	2
KB1	1	6.916	1
KB1	1	6.916	2
KB1	2	6.916	1
KB1	2	6.916	2
KB1	3	6.916	1
KB1	3	6.916	2
KB1	0	7.8333	1
KB1	0	7.8333	2
KB1	1	7.8333	1
KB1	1	7.8333	2
KB1	2	7.8333	1
KB1	2	7.8333	2
KB1	3	7.8333	1
KB1	3	7.8333	2
KB1_I46	0	0	1
KB1_I46	0	0	2
KB1_I46	1	0	1
KB1_I46	1	0	2
KB1_I46	0	2.5833	1
KB1_I46	0	2.5833	2
KB1_I46	1	2.5833	1
KB1_I46	1	2.5833	2
KB1_I46	0	3.5833	1
KB1_I46	0	3.5833	2
KB1_I46	1	3.5833	1
KB1_I46	1	3.5833	2
KB1_I46	0	4.25	1
KB1_I46	0	4.25	2
KB1_I46	1	4.25	1
KB1_I46	1	4.25	2
KB1_I46	0	5.5	1
KB1_I46	0	5.5	2
KB1_I46	1	5.5	1
KB1_I46	1	5.5	2
KB1_I46	0	8.5	1
KB1_I46	0	8.5	2
KB1_I46	1	8.5	1
KB1_I46	1	8.5	2
KB1_I46	0	10.0833	1
KB1_I46	0	10.0833	2
KB1_I46	1	10.0833	1
KB1_I46	1	10.0833	2
KB1_I46	0	24.75	1
KB1_I46	0	24.75	2
KB1_I46	1	24.75	1
KB1_I46	1	24.75	2
KB1_I48	0	0	1
KB1_I48	0	0	2
KB1_I48	1	0	1
KB1_I48	1	0	2
KB1_I48	0	2.75	1
KB1_I48	0	2.75	2
KB1_I48	1	2.75	1
KB1_I48	1	2.75	2
KB1_I48	0	3.0833	1
KB1_I48	0	3.0833	2
KB1_I48	1	3.0833	1
KB1_I48	1	3.0833	2
KB1_I48	0	3.3333	1
KB1_I48	0	3.3333	2
KB1_I48	1	3.3333	1
KB1_I48	1	3.3333	2
KB1_I48	0	3.41	1
KB1_I48	0	3.41	2
KB1_I48	1	3.41	1
KB1_I48	1	3.41	2
KB1_I48	0	3.666	1
KB1_I48	0	3.666	2
KB1_I48	1	3.666	1
KB1_I48	1	3.666	2
KB1_I48	0	4.0833	1
KB1_I48	0	4.0833	2
KB1_I48	1	4.0833	1
KB1_I48	1	4.0833	2
KB1_I48	0	4.666	1
KB1_I48	0	4.666	2
KB1_I48	1	4.666	1
KB1_I48	1	4.666	2
KB1_I49	0	0	1
KB1_I49	0	0	2
KB1_I49	1	0	1
KB1_I49	1	0	2
KB1_I49	0	1.5	1
KB1_I49	0	1.5	2
KB1_I49	1	1.5	1
KB1_I49	1	1.5	2
KB1_I49	0	1.75	1
KB1_I49	0	1.75	2
KB1_I49	1	1.75	1
KB1_I49	1	1.75	2
KB1_I49	0	2	1
KB1_I49	0	2	2
KB1_I49	1	2	1
KB1_I49	1	2	2
KB1_I49	0	2.42	1
KB1_I49	0	2.42	2
KB1_I49	1	2.42	1
KB1_I49	1	2.42	2
KB1_I49	0	2.58	1
KB1_I49	0	2.58	2
KB1_I49	1	2.58	1
KB1_I49	1	2.58	2
KB1_I49	0	2.75	1
KB1_I49	0	2.75	2
KB1_I49	1	2.75	1
KB1_I49	1	2.75	2
KB1_I49	0	4	1
KB1_I49	0	4	2
KB1_I49	1	4	1
KB1_I49	1	4	2
KB1_YL2	0	0	1
KB1_YL2	0	0	2
KB1_YL2	0	0	1
KB1_YL2	0	0	2
KB1_YL2	1	0	1
KB1_YL2	1	0	2
KB1_YL2	1	0	1
KB1_YL2	1	0	2
KB1_YL2	0	2.833	1
KB1_YL2	0	2.833	2
KB1_YL2	1	2.833	1
KB1_YL2	1	2.833	2
KB1_YL2	0	3.416	1
KB1_YL2	0	3.416	2
KB1_YL2	1	3.416	1
KB1_YL2	1	3.416	2
KB1_YL2	0	4.833	1
KB1_YL2	0	4.833	2
KB1_YL2	1	4.833	1
KB1_YL2	1	4.833	2
KB1_YL2	0	5.41	1
KB1_YL2	0	5.41	2
KB1_YL2	1	5.41	1
KB1_YL2	1	5.41	2
KB1_YL2	0	6	1
KB1_YL2	0	6	2
KB1_YL2	1	6	1
KB1_YL2	1	6	2
KB1_YL2	0	6.666	1
KB1_YL2	0	6.666	2
KB1_YL2	1	6.666	1
KB1_YL2	1	6.666	2
KB1_YL2	0	7.333	1
KB1_YL2	0	7.333	2
KB1_YL2	1	7.333	1
KB1_YL2	1	7.333	2
KB1_YL27	0	0	1
KB1_YL27	0	0	2
KB1_YL27	1	0	1
KB1_YL27	1	0	2
KB1_YL27	1	0.833	1
KB1_YL27	1	0.833	2
KB1_YL27	0	2	1
KB1_YL27	0	2	2
KB1_YL27	0	2.5	1
KB1_YL27	0	2.5	2
KB1_YL27	1	2.5	1
KB1_YL27	1	2.5	2
KB1_YL27	0	2.666	1
KB1_YL27	0	2.666	2
KB1_YL27	1	2.666	1
KB1_YL27	1	2.666	2
KB1_YL27	0	3	1
KB1_YL27	0	3	2
KB1_YL27	1	3	1
KB1_YL27	1	3	2
KB1_YL27	0	3.666	1
KB1_YL27	0	3.666	2
KB1_YL27	0	5.6667	1
KB1_YL27	0	5.6667	2
KB1_YL31	0	0	1
KB1_YL31	0	0	2
KB1_YL31	1	0	1
KB1_YL31	1	0	2
KB1_YL31	0	2.75	1
KB1_YL31	0	2.75	2
KB1_YL31	1	2.75	1
KB1_YL31	1	2.75	2
KB1_YL31	0	3.25	1
KB1_YL31	0	3.25	2
KB1_YL31	1	3.25	1
KB1_YL31	1	3.25	2
KB1_YL31	0	3.5	1
KB1_YL31	0	3.5	2
KB1_YL31	1	3.5	1
KB1_YL31	1	3.5	2
KB1_YL31	0	3.75	1
KB1_YL31	0	3.75	2
KB1_YL31	1	3.75	1
KB1_YL31	1	3.75	2
KB1_YL31	0	4	1
KB1_YL31	0	4	2
KB1_YL31	1	4	1
KB1_YL31	1	4	2
KB1_YL31	0	5.8333	1
KB1_YL31	0	5.8333	2
KB1_YL31	1	5.8333	1
KB1_YL31	1	5.8333	2
KB1_YL31	0	7.1666	1
KB1_YL31	0	7.1666	2
KB1_YL31	1	7.1666	1
KB1_YL31	1	7.1666	2
KB1_YL32	0	0	1
KB1_YL32	0	0	2
KB1_YL32	1	0	1
KB1_YL32	1	0	2
KB1_YL32	0	1.25	1
KB1_YL32	0	1.25	2
KB1_YL32	1	1.25	1
KB1_YL32	1	1.25	2
KB1_YL32	0	1.9333	1
KB1_YL32	0	1.9333	2
KB1_YL32	1	1.9333	1
KB1_YL32	1	1.9333	2
KB1_YL32	0	2	1
KB1_YL32	0	2	2
KB1_YL32	1	2	1
KB1_YL32	1	2	2
KB1_YL32	0	3.3333	1
KB1_YL32	0	3.3333	2
KB1_YL32	1	3.3333	1
KB1_YL32	1	3.3333	2
KB1_YL32	0	4.5	1
KB1_YL32	0	4.5	2
KB1_YL32	1	4.5	1
KB1_YL32	1	4.5	2
KB1_YL32	0	5.0833	1
KB1_YL32	0	5.0833	2
KB1_YL32	1	5.0833	1
KB1_YL32	1	5.0833	2
KB1_YL32	0	5.91	1
KB1_YL32	0	5.91	2
KB1_YL32	1	5.91	1
KB1_YL32	1	5.91	2
KB1_YL32	0	7	1
KB1_YL32	0	7	2
KB1_YL32	1	7	1
KB1_YL32	1	7	2
KB1_YL44	0	0	1
KB1_YL44	0	0	2
KB1_YL44	1	0	1
KB1_YL44	1	0	2
KB1_YL44	0	1.5	1
KB1_YL44	0	1.5	2
KB1_YL44	1	1.5	1
KB1_YL44	1	1.5	2
KB1_YL44	0	2.333	1
KB1_YL44	0	2.333	2
KB1_YL44	1	2.333	1
KB1_YL44	1	2.333	2
KB1_YL44	0	2.833	1
KB1_YL44	0	2.833	2
KB1_YL44	1	2.833	1
KB1_YL44	1	2.833	2
KB1_YL44	0	3.416	1
KB1_YL44	0	3.416	2
KB1_YL44	1	3.416	1
KB1_YL44	1	3.416	2
KB1_YL44	0	4.833	1
KB1_YL44	0	4.833	2
KB1_YL44	1	4.833	1
KB1_YL44	1	4.833	2
KB1_YL44	0	5.41	1
KB1_YL44	0	5.41	2
KB1_YL44	1	5.41	1
KB1_YL44	1	5.41	2
KB1_YL44	0	6	1
KB1_YL44	0	6	2
KB1_YL44	1	6	1
KB1_YL44	1	6	2
KB1_YL58	0	0	1
KB1_YL58	0	0	2
KB1_YL58	1	0	1
KB1_YL58	1	0	2
KB1_YL58	0	10.25	1
KB1_YL58	0	10.25	2
KB1_YL58	1	10.25	1
KB1_YL58	1	10.25	2
KB1_YL58	0	11.25	1
KB1_YL58	0	11.25	2
KB1_YL58	1	11.25	1
KB1_YL58	1	11.25	2
KB1_YL58	0	12.1666	1
KB1_YL58	0	12.1666	2
KB1_YL58	1	12.1666	1
KB1_YL58	1	12.1666	2
KB1_YL58	0	13.25	1
KB1_YL58	0	13.25	2
KB1_YL58	1	13.25	1
KB1_YL58	1	13.25	2
KB1_YL58	0	25.5	1
KB1_YL58	0	25.5	2
KB1_YL58	1	25.5	1
KB1_YL58	1	25.5	2
KB1_YL58	0	27.833	1
KB1_YL58	0	27.833	2
KB1_YL58	1	27.833	1
KB1_YL58	1	27.833	2
YL2	0	0	1
YL2	0	0	2
YL2	1	0	1
YL2	1	0	2
YL2	2	0	1
YL2	2	0	2
YL2	0	1.1666	1
YL2	0	1.1666	2
YL2	1	1.1666	1
YL2	1	1.1666	2
YL2	2	1.1666	1
YL2	2	1.1666	2
YL2	0	2.1666	1
YL2	0	2.1666	2
YL2	1	2.1666	1
YL2	1	2.1666	2
YL2	2	2.1666	1
YL2	2	2.1666	2
YL2	0	3.1666	1
YL2	0	3.1666	2
YL2	1	3.1666	1
YL2	1	3.1666	2
YL2	2	3.1666	1
YL2	2	3.1666	2
YL2	0	5.916	1
YL2	0	5.916	2
YL2	1	5.916	1
YL2	1	5.916	2
YL2	2	5.916	1
YL2	2	5.916	2
YL2	0	6.916	1
YL2	0	6.916	2
YL2	1	6.916	1
YL2	1	6.916	2
YL2	2	6.916	1
YL2	2	6.916	2
YL2	0	7.8333	1
YL2	0	7.8333	2
YL2	1	7.8333	1
YL2	1	7.8333	2
YL2	2	7.8333	1
YL2	2	7.8333	2
YL2	0	9.5	1
YL2	0	9.5	2
YL2	1	9.5	1
YL2	1	9.5	2
YL2	2	9.5	1
YL2	2	9.5	2
YL2	0	10.6166	1
YL2	0	10.6166	2
YL2	1	10.6166	1
YL2	1	10.6166	2
YL2	2	10.6166	1
YL2	2	10.6166	2
YL2	0	11.916	1
YL2	0	11.916	2
YL2	1	11.916	1
YL2	1	11.916	2
YL2	2	11.916	1
YL2	2	11.916	2
YL2_I46	0	0	1
YL2_I46	0	0	2
YL2_I46	1	0	1
YL2_I46	1	0	2
YL2_I46	0	2.5833	1
YL2_I46	0	2.5833	2
YL2_I46	1	2.5833	1
YL2_I46	1	2.5833	2
YL2_I46	0	4.25	1
YL2_I46	0	4.25	2
YL2_I46	1	4.25	1
YL2_I46	1	4.25	2
YL2_I46	0	5.5	1
YL2_I46	0	5.5	2
YL2_I46	1	5.5	1
YL2_I46	1	5.5	2
YL2_I46	0	8.5	1
YL2_I46	0	8.5	2
YL2_I46	1	8.5	1
YL2_I46	1	8.5	2
YL2_I46	0	10.0833	1
YL2_I46	0	10.0833	2
YL2_I46	1	10.0833	1
YL2_I46	1	10.0833	2
YL2_I46	0	24.75	1
YL2_I46	0	24.75	2
YL2_I46	1	24.75	1
YL2_I46	1	24.75	2
YL2_I46	0	26.5833	1
YL2_I46	0	26.5833	2
YL2_I46	1	26.5833	1
YL2_I46	1	26.5833	2
YL2_I46	0	29	1
YL2_I46	0	29	2
YL2_I46	1	29	1
YL2_I46	1	29	2
YL2_I48	0	5.5	1
YL2_I48	0	5.5	2
YL2_I48	1	5.5	1
YL2_I48	1	5.5	2
YL2_I48	0	6.91	1
YL2_I48	0	6.91	2
YL2_I48	1	6.91	1
YL2_I48	1	6.91	2
YL2_I48	0	8	1
YL2_I48	0	8	2
YL2_I48	1	8	1
YL2_I48	1	8	2
YL2_I48	0	10.0833	1
YL2_I48	0	10.0833	2
YL2_I48	1	10.0833	1
YL2_I48	1	10.0833	2
YL2_I48	0	25	1
YL2_I48	0	25	2
YL2_I48	1	25	1
YL2_I48	1	25	2
YL2_I48	0	28	1
YL2_I48	0	28	2
YL2_I48	1	28	1
YL2_I48	1	28	2
YL2_I49	0	0	1
YL2_I49	0	0	2
YL2_I49	1	0	1
YL2_I49	1	0	2
YL2_I49	0	2	1
YL2_I49	0	2	2
YL2_I49	1	2	1
YL2_I49	1	2	2
YL2_I49	0	3.0833	1
YL2_I49	0	3.0833	2
YL2_I49	1	3.0833	1
YL2_I49	1	3.0833	2
YL2_I49	0	4	1
YL2_I49	0	4	2
YL2_I49	1	4	1
YL2_I49	1	4	2
YL2_I49	0	4.92	1
YL2_I49	0	4.92	2
YL2_I49	1	4.92	1
YL2_I49	1	4.92	2
YL2_I49	0	5.92	1
YL2_I49	0	5.92	2
YL2_I49	1	5.92	1
YL2_I49	1	5.92	2
YL2_I49	0	7.92	1
YL2_I49	0	7.92	2
YL2_I49	1	7.92	1
YL2_I49	1	7.92	2
YL2_KB1	0	0	1
YL2_KB1	0	0	2
YL2_KB1	1	0	1
YL2_KB1	1	0	2
YL2_KB1	0	5.5	1
YL2_KB1	0	5.5	2
YL2_KB1	1	5.5	1
YL2_KB1	1	5.5	2
YL2_KB1	0	6.91	1
YL2_KB1	0	6.91	2
YL2_KB1	1	6.91	1
YL2_KB1	1	6.91	2
YL2_KB1	0	8	1
YL2_KB1	0	8	2
YL2_KB1	1	8	1
YL2_KB1	1	8	2
YL2_KB1	0	12	1
YL2_KB1	0	12	2
YL2_KB1	1	12	1
YL2_KB1	1	12	2
YL2_KB1	0	25	1
YL2_KB1	0	25	2
YL2_KB1	1	25	1
YL2_KB1	1	25	2
YL2_KB1	0	28	1
YL2_KB1	0	28	2
YL2_KB1	1	28	1
YL2_KB1	1	28	2
YL2_YL27	1	0	1
YL2_YL27	1	0	2
YL2_YL27	0	0.833	1
YL2_YL27	0	0.833	2
YL2_YL27	0	5.3333	1
YL2_YL27	0	5.3333	2
YL2_YL27	1	5.3333	1
YL2_YL27	1	5.3333	2
YL2_YL27	0	6.0833	1
YL2_YL27	0	6.0833	2
YL2_YL27	1	6.0833	1
YL2_YL27	1	6.0833	2
YL2_YL27	1	6.5	1
YL2_YL27	1	6.5	2
YL2_YL27	0	7.666	1
YL2_YL27	0	7.666	2
YL2_YL27	0	8.666	1
YL2_YL27	0	8.666	2
YL2_YL27	1	8.666	1
YL2_YL27	1	8.666	2
YL2_YL27	0	9.666	1
YL2_YL27	0	9.666	2
YL2_YL27	1	10.833	1
YL2_YL27	1	10.833	2
YL2_YL31	0	0	1
YL2_YL31	0	0	2
YL2_YL31	1	0	1
YL2_YL31	1	0	2
YL2_YL31	0	2.75	1
YL2_YL31	0	2.75	2
YL2_YL31	1	2.75	1
YL2_YL31	1	2.75	2
YL2_YL31	0	7.1666	1
YL2_YL31	0	7.1666	2
YL2_YL31	1	7.1666	1
YL2_YL31	1	7.1666	2
YL2_YL31	0	8.416	1
YL2_YL31	0	8.416	2
YL2_YL31	1	8.416	1
YL2_YL31	1	8.416	2
YL2_YL31	0	9	1
YL2_YL31	0	9	2
YL2_YL31	1	9	1
YL2_YL31	1	9	2
YL2_YL31	0	10.25	1
YL2_YL31	0	10.25	2
YL2_YL31	1	10.25	1
YL2_YL31	1	10.25	2
YL2_YL31	0	10.833	1
YL2_YL31	0	10.833	2
YL2_YL31	1	10.833	1
YL2_YL31	1	10.833	2
YL2_YL31	0	11.75	1
YL2_YL31	0	11.75	2
YL2_YL31	1	11.75	1
YL2_YL31	1	11.75	2
YL2_YL32	0	0	1
YL2_YL32	0	0	2
YL2_YL32	1	0	1
YL2_YL32	1	0	2
YL2_YL32	0	4.5	1
YL2_YL32	0	4.5	2
YL2_YL32	1	4.5	1
YL2_YL32	1	4.5	2
YL2_YL32	0	5.91	1
YL2_YL32	0	5.91	2
YL2_YL32	1	5.91	1
YL2_YL32	1	5.91	2
YL2_YL32	0	7	1
YL2_YL32	0	7	2
YL2_YL32	1	7	1
YL2_YL32	1	7	2
YL2_YL32	0	7.58	1
YL2_YL32	0	7.58	2
YL2_YL32	1	7.58	1
YL2_YL32	1	7.58	2
YL2_YL32	0	9.333	1
YL2_YL32	0	9.333	2
YL2_YL32	1	9.333	1
YL2_YL32	1	9.333	2
YL2_YL44	0	0	1
YL2_YL44	0	0	2
YL2_YL44	1	0	1
YL2_YL44	1	0	2
YL2_YL44	0	3.416	1
YL2_YL44	0	3.416	2
YL2_YL44	1	3.416	1
YL2_YL44	1	3.416	2
YL2_YL44	0	4.833	1
YL2_YL44	0	4.833	2
YL2_YL44	1	4.833	1
YL2_YL44	1	4.833	2
YL2_YL44	0	5.41	1
YL2_YL44	0	5.41	2
YL2_YL44	1	5.41	1
YL2_YL44	1	5.41	2
YL2_YL44	0	6	1
YL2_YL44	0	6	2
YL2_YL44	1	6	1
YL2_YL44	1	6	2
YL2_YL44	0	6.666	1
YL2_YL44	0	6.666	2
YL2_YL44	1	6.666	1
YL2_YL44	1	6.666	2
YL2_YL44	0	7.333	1
YL2_YL44	0	7.333	2
YL2_YL44	1	7.333	1
YL2_YL44	1	7.333	2
YL2_YL44	0	9.583	1
YL2_YL44	0	9.583	2
YL2_YL44	1	9.583	1
YL2_YL44	1	9.583	2
YL2_YL44	0	10.666	1
YL2_YL44	0	10.666	2
YL2_YL44	1	10.666	1
YL2_YL44	1	10.666	2
YL2_YL58	0	0	1
YL2_YL58	0	0	2
YL2_YL58	1	0	1
YL2_YL58	1	0	2
YL2_YL58	0	7.5	1
YL2_YL58	0	7.5	2
YL2_YL58	1	7.5	1
YL2_YL58	1	7.5	2
YL2_YL58	0	8.5	1
YL2_YL58	0	8.5	2
YL2_YL58	1	8.5	1
YL2_YL58	1	8.5	2
YL2_YL58	0	9	1
YL2_YL58	0	9	2
YL2_YL58	1	9	1
YL2_YL58	1	9	2
YL2_YL58	0	11.25	1
YL2_YL58	0	11.25	2
YL2_YL58	1	11.25	1
YL2_YL58	1	11.25	2
YL2_YL58	0	12.1666	1
YL2_YL58	0	12.1666	2
YL2_YL58	1	12.1666	1
YL2_YL58	1	12.1666	2
YL2_YL58	0	13.25	1
YL2_YL58	0	13.25	2
YL2_YL58	1	13.25	1
YL2_YL58	1	13.25	2
YL2_YL58	0	25.5	1
YL2_YL58	0	25.5	2
YL2_YL58	1	25.5	1
YL2_YL58	1	25.5	2
YL27	0	0	1
YL27	0	0	2
YL27	1	0	1
YL27	1	0	2
YL27	2	0	1
YL27	2	0	2
YL27	0	6	1
YL27	0	6	2
YL27	1	6	1
YL27	1	6	2
YL27	2	6	1
YL27	2	6	2
YL27	0	8.25	1
YL27	0	8.25	2
YL27	1	8.25	1
YL27	1	8.25	2
YL27	2	8.25	1
YL27	2	8.25	2
YL27	0	21.45	1
YL27	0	21.45	2
YL27	1	21.45	1
YL27	1	21.45	2
YL27	2	21.45	1
YL27	2	21.45	2
YL27	0	26.45	1
YL27	0	26.45	2
YL27	1	26.45	1
YL27	1	26.45	2
YL27	2	26.45	1
YL27	2	26.45	2
YL27	0	29.45	1
YL27	0	29.45	2
YL27	1	29.45	1
YL27	1	29.45	2
YL27	2	29.45	1
YL27	2	29.45	2
YL27	0	141	1
YL27	0	141	2
YL27	1	141	1
YL27	1	141	2
YL27	0	147	1
YL27	0	147	2
YL27	1	147	1
YL27	1	147	2
YL27_I49	1	0	1
YL27_I49	1	0	2
YL27_I49	0	2.75	1
YL27_I49	0	2.75	2
YL27_I49	1	2.75	1
YL27_I49	1	2.75	2
YL27_I49	0	5.5	1
YL27_I49	0	5.5	2
YL27_I49	1	5.5	1
YL27_I49	1	5.5	2
YL27_I49	0	7.166	1
YL27_I49	0	7.166	2
YL27_I49	1	7.166	1
YL27_I49	1	7.166	2
YL27_I49	0	9.33	1
YL27_I49	0	9.33	2
YL27_I49	1	9.33	1
YL27_I49	1	9.33	2
YL27_I49	0	11.833	1
YL27_I49	0	11.833	2
YL27_I49	1	11.833	1
YL27_I49	1	11.833	2
YL27_I49	0	25	1
YL27_I49	0	25	2
YL27_I49	1	25	1
YL27_I49	1	25	2
YL27_I49	0	28.833	1
YL27_I49	0	28.833	2
YL27_I49	1	28.833	1
YL27_I49	1	28.833	2
YL27_I49	0	0	1
YL27_I49	0	0	2
YL31	0	0	1
YL31	0	0	2
YL31	1	0	1
YL31	1	0	2
YL31	2	0	1
YL31	2	0	2
YL31	0	2	1
YL31	0	2	2
YL31	1	2	1
YL31	1	2	2
YL31	2	2	1
YL31	2	2	2
YL31	0	3.916	1
YL31	0	3.916	2
YL31	1	3.916	1
YL31	1	3.916	2
YL31	2	3.916	1
YL31	2	3.916	2
YL31	0	5.0833	1
YL31	0	5.0833	2
YL31	1	5.0833	1
YL31	1	5.0833	2
YL31	2	5.0833	1
YL31	2	5.0833	2
YL31	0	7.5	1
YL31	0	7.5	2
YL31	1	7.5	1
YL31	1	7.5	2
YL31	2	7.5	1
YL31	2	7.5	2
YL31	0	10.75	1
YL31	0	10.75	2
YL31	1	10.75	1
YL31	1	10.75	2
YL31	2	10.75	1
YL31	2	10.75	2
YL31	0	12.75	1
YL31	0	12.75	2
YL31	1	12.75	1
YL31	1	12.75	2
YL31	2	12.75	1
YL31	2	12.75	2
YL31	0	23.75	1
YL31	0	23.75	2
YL31	1	23.75	1
YL31	1	23.75	2
YL31	2	23.75	1
YL31	2	23.75	2
YL31	0	25.75	1
YL31	0	25.75	2
YL31	1	25.75	1
YL31	1	25.75	2
YL31	2	25.75	1
YL31	2	25.75	2
YL31	0	27.75	1
YL31	0	27.75	2
YL31	1	27.75	1
YL31	1	27.75	2
YL31	2	27.75	1
YL31	2	27.75	2
YL31_I46	0	0	1
YL31_I46	0	0	2
YL31_I46	1	0	1
YL31_I46	1	0	2
YL31_I46	0	2.5833	1
YL31_I46	0	2.5833	2
YL31_I46	1	2.5833	1
YL31_I46	1	2.5833	2
YL31_I46	0	4.25	1
YL31_I46	0	4.25	2
YL31_I46	1	4.25	1
YL31_I46	1	4.25	2
YL31_I46	0	5.5	1
YL31_I46	0	5.5	2
YL31_I46	1	5.5	1
YL31_I46	1	5.5	2
YL31_I46	0	8.5	1
YL31_I46	0	8.5	2
[truncated: 1,329 more rows]

## Sheet: Table S1D
Gut metabolic module	name	A. muciniphila	B. caecimuris	M. intestinale	B. longum	B. coccoides	C. clostridioforme	C. innocuum	F. plautii	E. faecalis	L. reuteri
MF0001	ethanol production (formate pathway)	1	0	0	1	1	1	1	1	1	1
MF0002	ethanol production (CO2 pathway)	1	0	0	1	1	1	1	1	1	1
MF0003	acetylglucosamine degradation	1	1	1	0	1	1	1	1	1	0
MF0004	putrescine degradation	0	0	0	0	0	0	0	0	0	0
MF0005	acetylneuraminate and acetylmannosamine degradation	1	1	1	0	1	1	0	1	0	0
MF0006	urea degradation	0	0	1	0	0	0	0	0	0	1
MF0007	phenylalanine degradation	1	1	1	1	1	1	1	1	0	0
MF0008	tyrosine degradation (hydroxyphenylacetaldehyde pathway)	1	1	1	1	1	1	1	1	0	0
MF0009	tryptophan degradation	1	0	0	0	0	0	0	0	0	0
MF0010	tyrosine degradation (phenol pathway)	0	0	0	0	0	0	0	0	0	0
MF0011	aspartate degradation (oxaloacetate pathway)	1	1	1	1	1	1	1	1	0	0
MF0012	aspartate degradation (fumarate pathway)	0	1	0	1	1	1	1	1	0	0
MF0013	glutamate degradation (crotonyl-CoA pathway)	0	0	0	0	0	0	0	0	0	0
MF0014	glutamate degradation (4-aminobutanoate pathway)	1	1	0	0	0	0	0	0	0	1
MF0015	glutamate degradation (methylaspartate pathway)	0	0	0	0	1	0	0	0	0	0
MF0016	glycine degradation	1	1	1	0	0	1	0	1	0	0
MF0017	alanine degradation (racemase pathway)	1	1	1	1	1	1	1	1	1	1
MF0018	proline degradation (glutamate pathway)	1	0	0	0	0	0	0	0	0	0
MF0019	proline degradation (aminopentanoate pathway)	0	0	0	0	0	0	1	0	0	0
MF0020	valine degradation	0	0	0	0	0	0	1	0	1	0
MF0021	leucine degradation	0	0	0	0	0	0	0	0	0	0
MF0022	isoleucine degradation	0	0	0	0	0	0	1	1	0	0
MF0023	methionine degradation (cysteine pathway)	1	1	1	1	1	1	1	1	1	0
MF0024	methionine degradation (mercaptan pathway)	0	0	0	0	0	0	0	0	0	0
MF0025	alanine degradation (glutamate pathway)	0	0	1	0	1	0	1	0	0	0
MF0026	cysteine biosynthesis/homocysteine degradation	0	0	0	1	0	0	0	0	0	0
MF0027	cysteine degradation	0	0	0	1	0	0	0	0	0	0
MF0028	serine degradation	1	1	0	1	1	1	1	1	1	1
MF0029	threonine degradation (glycine pathway)	1	0	0	1	1	1	1	1	0	0
MF0030	threonine degradation (formate pathway)	1	1	1	1	1	1	1	1	1	0
MF0031	asparagine degradation	0	1	1	0	1	1	1	1	1	1
MF0032	glutamine degradation (ammonia pathway)	1	1	0	0	1	0	0	0	0	1
MF0033	cysteine degradation (mercaptopyruvate pathway)	0	0	0	0	0	1	0	0	0	0
MF0034	glutamine degradation (oxoglutarate pathway)	0	1	1	1	1	1	0	1	0	0
MF0035	arginine degradation (agmatine deiminase pathway)	1	1	1	0	0	0	0	0	0	0
MF0036	arginine degradation (ornithine decarboxylase pathway)	0	0	0	0	0	0	0	1	0	0
MF0037	arginine degradation (AST/succinyltransferase pathway)	0	0	0	0	0	0	0	0	0	0
MF0038	arginine degradation (arginine:pyruvate transaminase/4-aminobutyrate pathway)	0	0	0	0	0	0	0	0	0	0
MF0039	lysine fermentation to acetate and butyrate (3,6-diaminohexanoate pathway)	0	0	0	0	0	0	0	1	0	0
MF0040	lysine degradation (cadaverine pathway)	0	0	0	0	0	0	0	0	0	0
MF0041	histidine degradation	0	0	0	0	1	0	0	0	0	0
MF0042	4-aminobutyrate degradation	0	0	0	0	0	0	0	0	0	1
MF0043	arginine degradation (agmatinase pathway)	1	1	1	0	1	1	0	1	0	0
MF0044	glycocholate degradation	0	1	1	1	0	1	0	1	1	1
MF0045	trehalose degradation	0	1	0	0	1	1	1	0	0	0
MF0046	sucrose degradation	1	1	1	1	1	1	1	1	1	1
MF0047	lactose and galactose degradation (PTS)	0	0	0	0	0	0	0	0	1	0
MF0048	lactose degradation	1	1	1	1	1	1	0	0	1	1
MF0049	maltose degradation	0	0	0	0	1	1	0	1	1	1
MF0050	melibiose degradation	1	1	1	1	1	1	1	1	0	1
MF0051	sucrose degradation (Actinobacteria)	1	1	1	1	1	1	1	1	1	1
MF0052	chondroitin sulfate and dermatan sulfate degradation	0	0	0	0	0	0	0	0	0	0
MF0053	allose degradation	0	1	1	0	1	1	1	1	0	0
MF0054	arabinose degradation	0	1	0	1	1	1	0	0	0	1
MF0055	xylose degradation	0	1	1	1	1	1	1	1	0	0
MF0056	galactose degradation (Leloir pathway)	1	1	1	1	1	1	1	0	1	1
MF0057	alpha-D-glucose and alpha-D-glucose 1-phosphate degradation	1	0	0	0	0	0	0	0	0	0
MF0058	fructose degradation	0	0	0	0	1	1	1	0	1	0
MF0059	rhamnose degradation	0	1	0	0	1	1	0	0	1	0
MF0060	ribose degradation	0	1	0	1	1	1	1	1	1	1
MF0061	mannose degradation	1	1	1	1	1	1	1	1	1	0
MF0062	starch degradation	1	1	1	1	0	0	1	0	0	0
MF0063	fructan degradation	0	1	1	0	0	0	0	0	0	0
MF0064	pectin degradation	0	0	0	0	0	0	0	0	0	0
MF0065	pectin degradation - 5-dehydro-4-deoxy-D-glucuronate degradation	0	1	1	0	1	1	0	0	1	0
MF0066	glycogen metabolism	1	1	1	1	1	1	1	1	0	0
MF0067	PHB production	0	0	0	0	0	0	0	0	0	0
MF0068	glucarate degradation	0	0	0	0	0	1	0	1	0	0
MF0069	galactarate degradation	0	0	0	0	0	1	0	1	0	0
MF0070	galactonate degradation	0	0	0	0	0	1	0	0	0	0
MF0071	D-galacturonate degradation	0	1	1	0	1	1	0	1	0	0
MF0072	ribitol degradation	0	0	0	0	0	0	0	0	0	0
MF0073	sorbitol degradation (dehydrogenase)	0	0	1	0	1	1	1	1	0	0
MF0074	mannitol degradation	0	0	0	0	0	0	1	0	1	0
MF0075	sorbitol degradation (phosphotransferase)/sorbose degradation	0	0	0	0	0	0	1	0	1	0
MF0076	arabitol degradation	0	1	1	1	1	1	1	1	0	0
MF0077	galactitol degradation	0	0	0	0	0	1	0	0	1	0
MF0078	xylitol degradation	0	1	1	1	1	1	1	1	0	0
MF0079	bifidobacterium shunt	0	1	1	1	1	1	1	1	1	1
MF0080	Glycolysis (preparatory phase)	1	1	1	1	1	1	1	1	1	1
MF0081	Glycolysis (pay-off phase)	1	1	1	1	1	1	1	1	1	1
MF0082	pentose phosphate pathway (oxidative branch)	0	1	0	1	1	1	1	0	1	1
MF0083	pyruvate dehydrogenase complex	1	0	0	0	0	0	0	1	1	1
MF0084	pyruvate:ferredoxin oxidoreductase	0	0	0	0	0	0	0	0	0	0
MF0085	pyruvate:formate lyase	1	1	0	1	1	1	1	1	1	0
MF0086	TCA cycle	1	1	0	1	1	1	1	1	0	0
MF0087	TCA cycle (Mycobacterium pathway)	1	1	0	0	0	0	0	0	0	0
MF0088	TCA cycle (Helicobacter pathway)	1	1	0	0	1	1	1	1	0	0
MF0089	Entner-Doudoroff pathway I	0	1	1	0	1	1	1	1	1	0
MF0090	pentose phosphate pathway (non-oxidative branch)	1	1	1	1	1	1	1	1	1	1
MF0091	beta-D-glucuronide and D-glucuronate degradation	0	1	1	0	1	1	0	1	0	0
MF0092	kdo2-lipid A synthesis	1	1	1	0	0	0	0	0	0	0
MF0093	homoacetogenesis	1	1	0	1	1	1	0	0	0	0
MF0094	hydrogen metabolism	0	0	0	0	0	0	0	0	0	0
MF0095	NADH:ferredoxin oxidoreductase	0	0	0	0	0	0	0	0	0	0
MF0096	methane oxidation	0	0	0	0	0	0	0	0	0	0
MF0097	Methanogenesis - methyl-coM	0	0	0	0	0	0	0	0	0	0
MF0098	methanogenesis from carbon dioxide	0	0	0	0	0	0	0	0	0	0
MF0099	methanol conversion	0	0	0	0	0	0	0	0	0	0
MF0100	Sulfate reduction (dissimilatory)	0	0	0	0	0	0	0	0	0	0
MF0101	Sulfate reduction (assimilatory)	0	0	0	0	0	0	0	0	0	0
MF0102	mucin degradation	1	1	1	1	1	0	0	1	1	0
MF0103	nitrate reduction (assimilatory)	1	1	1	1	1	1	1	1	1	0
MF0104	nitrate reduction (dissimilatory)	0	0	0	0	0	0	0	0	0	0
MF0105	nitrate reduction (denitrification)	0	0	0	0	0	0	0	0	0	0
MF0106	anaerobic fatty acid beta-oxidation	0	0	0	0	0	0	0	0	0	0
MF0107	glycerol degradation (propanediol pathway)	0	0	0	0	0	0	0	0	0	0
MF0108	glycerol degradation (dihydroxyacetone pathway)	0	0	0	0	0	1	0	1	1	1
MF0109	glycerol degradation (glycerol kinase pathway)	0	1	1	0	1	1	1	1	1	1
MF0110	glyoxylate bypass	1	1	0	0	1	1	0	1	0	0
MF0111	triacylglycerol degradation	0	0	0	0	0	0	0	0	0	0
MF0112	acetate to acetyl-CoA	0	1	1	0	0	0	0	0	0	0
MF0113	acetyl-CoA to acetate	0	1	1	0	0	1	1	1	1	1
MF0114	acetyl-CoA to crotonyl-CoA	0	0	0	0	0	1	1	1	0	0
MF0115	Crotonyl-coA from succinate	0	0	0	0	0	0	0	0	0	0
MF0116	butyrate production via transferase	0	0	0	0	0	0	1	1	0	0
MF0117	butyrate production via kinase	0	1	0	0	0	0	0	1	1	0
MF0118	formate conversion	0	0	0	0	0	0	0	0	0	0
MF0119	lactate production	1	1	0	1	1	1	1	1	1	1
MF0120	lactate consumption	0	0	0	0	0	0	1	0	0	0
MF0121	propionate production (acrylate pathway)	0	0	0	0	0	1	1	1	0	0
MF0122	propionate production (succinate pathway)	1	1	1	0	0	0	0	1	0	0
MF0123	propionate production (propanediol pathway)	0	0	0	0	0	1	0	1	0	1
MF0124	Fucose degradation	1	0	0	0	1	1	0	1	0	0
MF0125	propionate production via kinase	0	0	0	1	0	0	1	0	0	0
MF0126	propionate production via transferase	0	0	0	0	0	1	1	1	0	0
MF0127	Succinate production	1	1	1	0	1	1	0	1	0	0
MF0128	Propionate conversion to succinate	0	0	0	0	0	0	0	0	0	0
MF0129	catalase	1	0	0	0	0	0	0	0	1	0
MF0130	peroxidase	1	1	1	1	1	1	1	1	1	1
MF0131	superoxide dismutase	1	1	1	0	1	1	1	1	1	0
MF0132	superoxide reductase	0	0	0	0	1	1	1	1	0	0
MF0133	menaquinone production	1	1	1	0	1	0	1	1	1	1
