# Supplementary material for: Distinct N and C Cross-Feeding Networks in a Synthetic Mouse Gut Consortium
Source: mSystems. 2022 Mar 31;7(2):e01484-21. doi: 10.1128/msystems.01484-21 (PMC9040589; doi:10.1128/msystems.01484-21)
Supplement: TABLE S2 [file msystems.01484-21-s0002.xlsx]

## Sheet: Description
	Description: Table S2
S2A	Secreted and consumed metabolites from OMM members when grown in mBHI estimated by untargeted MS. Consumption is indicated by a -1, production by a 1 and 0 indicates no significant time pattern was found.
S2B	Inferred cross-feeding interactions from spent media cultures by untargeted MS
S2C	Metabolic consumption secretion ratio for OMM members
S2D	Metabolite class analysis of cross-fed metabolites

## Sheet: Table S2A
C. innocuum	B. longum	A. muciniphila	M. intestinale	B. caecimuris	B. coccoides	C. clostridioforme	L. reuteri	E. faecalis	F. plautii	abundant	t_consumed	t_secreted	t_changing	ions_names
0	1	0	0	0	0	0	0	0	0	0	0	1	1	(+)-cis-3,4-Dihydrophenanthrene-3,4-diol
0	0	0	0	0	0	0	0	0	0	1	0	0	0	(1R,2R)-3-[(1,2-Dihydro-2-hydroxy-1-naphthalenyl)thio]-2-oxopropanoic acid
-1	0	0	0	0	0	0	0	-1	0	0	2	0	2	(1R,5aS,6R)-4a-Hydroxy-1,4,4a,5,5a,6,9,10a-octahydrophenazine-1,6-dicarboxy...
-1	0	0	0	0	0	0	0	-1	0	1	2	0	2	(1-Ribosylimidazole)-4-acetate; 2-Naphtylmethylsuccinic acid
0	0	0	0	0	0	0	0	0	0	0	0	0	0	(2R)-2-Hydroxy-2-methylbutanenitrile
0	0	0	-1	-1	0	0	0	0	-1	1	3	0	3	(2R,3R)-3-Methylglutamyl-5-semialdehyde-N6-lysine
1	0	0	0	0	0	0	0	1	0	1	0	2	2	(2S,4S)-4-Hydroxy-2,3,4,5-tetrahydrodipicolinate
0	0	0	0	0	0	0	0	0	0	1	0	0	0	(3Z)-4-(2-Carboxyphenyl)-2-oxobut-3-enoate
0	0	0	0	0	0	0	0	0	0	1	0	0	0	(3Z)-Phycocyanobilin
-1	0	0	0	0	0	0	0	-1	0	1	2	0	2	(4-{4-[2-(gamma-L-Glutamylamino)ethyl]phenoxymethyl}furan-2-yl)methanamine
0	0	0	0	1	0	0	0	0	0	1	0	1	1	(7R)-7-(5-Carboxy-5-oxopentanoyl)aminocephalosporinate
0	0	0	0	0	0	-1	0	-1	-1	0	3	0	3	(E)-4-(Trimethylammonio)but-2-enoate
0	0	0	0	0	0	0	0	0	0	0	0	0	0	(E)-4-Hydroxyphenylacetaldehyde oxime
0	0	0	0	0	0	0	0	0	0	1	0	0	0	(R)-(Homo)2-citrate
0	0	0	0	0	0	0	0	0	1	1	0	1	1	(R)-(Homo)3-citrate
0	0	0	0	0	0	0	0	0	0	0	0	0	0	(R)-2-Methylmalate
0	1	0	0	0	0	0	0	0	0	1	0	1	1	(R)-3-((R)-3-Hydroxybutanoyloxy)butanoate
0	0	0	1	0	0	0	0	0	0	0	0	1	1	(R)-Mevalonate
0	0	0	0	0	0	0	0	0	0	0	0	0	0	(R)-S(6)-acetyldihydrolipoamide
0	0	0	0	-1	-1	0	0	-1	-1	0	4	0	4	(S)-1-Pyrroline-5-carboxylate
0	0	0	0	-1	-1	-1	0	0	-1	0	4	0	4	(S)-2,3,4,5-Tetrahydropyridine-2-carboxylate
0	0	0	0	0	0	0	0	0	0	0	0	0	0	(S)-4-Hydroxymandelonitrile; L-Methionine
-1	0	0	0	0	0	0	0	0	0	1	1	0	1	(S)-6-O-Methylnorlaudanosoline
0	0	0	0	0	0	0	0	0	0	1	0	0	0	(S)-Canadine
0	0	0	0	0	0	0	0	0	0	1	0	0	0	(S)-Cheilanthifoline
1	0	-1	-1	1	0	0	-1	0	0	1	3	2	5	(S)-Malate
-1	0	0	0	0	0	0	0	-1	1	1	2	1	3	(S)-N-Methylcoclaurine
-1	0	0	0	0	0	0	0	-1	0	1	2	0	2	(S)-Norlaudanosoline
0	0	0	1	1	0	0	0	0	0	1	0	2	2	(S)-Scoulerine
0	0	0	0	0	0	0	0	0	0	1	0	0	0	(Z)-3-Peroxyaminoacrylate
0	0	0	0	0	0	0	0	0	1	1	0	1	1	(Z)-But-2-ene-1,2,3-tricarboxylate
-1	0	0	0	0	0	0	0	-1	0	1	2	0	2	1-(3,4-Dihydroxyphenyl)-1-decene-3,5-dione
0	0	0	0	0	0	0	0	0	0	1	0	0	0	1,4-Dihydroxy-2-naphthoate
0	0	0	0	0	0	0	0	0	0	1	0	0	0	10beta,14beta-Dihydroxytaxa-4(20),11-dien-5alpha-yl acetate
0	0	0	0	0	0	0	0	0	0	1	0	0	0	12-Deoxyaklanonic acid
-1	0	0	0	0	0	1	0	-1	0	1	2	1	3	12-Methyltetradecanoic acid
0	0	0	0	-1	0	0	0	0	-1	1	2	0	2	15-Deoxy-Delta12,14-PGJ2
0	0	0	0	0	0	0	0	0	0	1	0	0	0	16-Glucuronide-estriol
0	0	0	0	0	0	0	0	0	0	1	0	0	0	16-Oxopalmitate
0	0	0	0	0	0	0	0	0	-1	0	1	0	1	17alpha-Hydroxyprogesterone
0	0	0	0	0	0	0	0	0	0	1	0	0	0	1a,11b-Dihydro-4,9-dimethylbenz[a]anthra[3,4-b]oxirene
0	0	0	0	0	0	0	0	0	0	1	0	0	0	1-acyl-sn-glycero-3-phosphoglycerol (n-C12:0)
0	0	0	0	0	0	0	0	0	0	0	0	0	0	1-Aminocyclopropane-1-carboxylate
0	0	0	0	0	0	0	0	0	0	1	0	0	0	1D-myo-inositol 2-deoxy-D-glucopyranoside
0	0	0	0	0	0	0	0	0	0	0	0	0	0	1-dodecanoyl-sn-glycerol 3-phosphate
0	0	0	0	0	0	0	0	0	0	0	0	0	0	1-Guanidino-1-deoxy-scyllo-inositol
0	1	0	0	0	0	0	0	1	1	1	0	3	3	1-Hydroxy-2-methyl-2-butenyl 4-diphosphate
0	0	0	0	0	0	0	0	0	0	0	0	0	0	1-Methoxy-2-hydroxyanthracene
0	0	0	0	0	0	0	0	0	0	0	0	0	0	1-Methyladenosine
0	0	0	0	1	0	0	0	0	1	0	0	2	2	1-Nitrosonaphthalene
-1	0	0	0	0	0	-1	0	0	-1	1	3	0	3	2 5 Diamino 6 hydroxy 4 5 phosphoribosylamino pyrimidine
0	0	1	0	0	0	0	0	0	0	1	0	1	1	2(alpha-D-Mannosyl)-D-glycerate; Inosine; 2,3-Dihydroxycarbamazepine
0	1	0	0	0	0	0	0	0	0	0	0	1	1	2,3,4,5-Tetrahydrodipicolinate
-1	0	0	0	0	0	0	0	0	-1	1	2	0	2	2',3'-Cyclic CMP
0	0	0	-1	0	0	0	0	0	-1	1	2	0	2	2',3'-Cyclic UMP; 4-Carboxy-4'-sulfoazobenzene
1	0	0	0	0	0	0	1	1	1	1	0	4	4	2,3-dihydroxybenzoylserine
-1	-1	0	-1	-1	-1	-1	-1	-1	-1	0	9	0	9	2,3-Dimethylmaleate
0	0	0	0	0	0	0	0	0	0	1	0	0	0	2,4-Bis(acetamido)-2,4,6-trideoxy-beta-L-altropyranose
0	0	0	0	0	0	0	0	0	0	1	0	0	0	2,6-Dihydroxy-N-methylmyosmine
0	0	0	0	0	0	0	0	0	0	0	0	0	0	2,6-Dihydroxypseudooxynicotine
0	0	0	0	0	0	0	0	0	0	0	0	0	0	20-Hydroxyleukotriene E4
0	0	0	0	0	0	0	0	0	0	1	0	0	0	2-Amino-3,7-dideoxy-D-threo-hept-6-ulosonic acid
0	0	0	0	1	0	0	0	0	0	1	0	1	1	2-Amino-3-carboxymuconate semialdehyde
0	0	0	0	1	0	0	0	0	0	0	0	1	1	2-Aminomuconate
0	0	0	0	0	0	0	0	0	0	0	0	0	0	2-Aminophenol
0	0	0	0	0	0	0	0	0	0	1	0	0	0	2-Carboxy-2,5-dihydro-5-oxofuran-2-acetate
-1	-1	0	-1	-1	-1	-1	-1	-1	-1	1	9	0	9	2-C-Methyl-D-erythritol 4-phosphate; Bergapten
0	0	0	1	0	0	0	0	0	0	1	0	1	1	2'-Deamino-2'-hydroxyparomamine
0	0	0	0	-1	0	0	0	0	1	0	1	1	2	2-Dehydro-3-deoxy-L-rhamnonate
0	0	0	0	0	0	0	0	0	0	1	0	0	0	2'-Dehydrokanamycin A
0	0	0	0	0	0	0	0	0	0	1	0	0	0	2E-tetradecenoyl-[acp]
0	0	0	-1	-1	0	-1	-1	0	-1	1	5	0	5	2-Heptyl-3-hydroxy-quinolone
-1	-1	0	-1	-1	-1	-1	-1	-1	-1	1	9	0	9	2-Hydroxy-2,4-pentadienoate
0	0	0	0	0	0	0	0	0	0	1	0	0	0	2-Hydroxy-3-carboxy-6-oxo-7-methylocta-2,4-dienoate
0	0	0	0	0	0	0	0	0	0	0	0	0	0	2-Hydroxy-6-ketononatrienedioate
0	0	0	0	-1	-1	-1	0	-1	-1	1	5	0	5	2-Hydroxy-6-oxo-(2'-aminophenyl)-hexa-2,4-dienoate
0	0	0	0	0	0	0	0	0	1	1	0	1	1	2-Hydroxy-6-oxo-6-(2-carboxyphenyl)-hexa-2,4-dienoate
-1	-1	0	0	-1	-1	0	0	-1	-1	1	6	0	6	2-Hydroxy-6-oxonona-2,4-diene-1,9-dioate
1	0	0	0	1	1	0	-1	-1	0	1	2	3	5	2-Hydroxy-7-methoxy-5-methyl-1-naphthoate
0	0	0	0	0	0	0	0	0	0	0	0	0	0	2-Hydroxyethylclavam
0	0	0	0	0	0	0	0	0	1	0	0	1	1	2-Hydroxymethylclavam
0	0	0	0	0	0	0	0	0	0	1	0	0	0	2-keto-4-methylthiobutyrate
-1	-1	0	-1	-1	-1	-1	0	-1	-1	1	8	0	8	2-Maleylacetate
0	0	0	0	0	0	0	0	0	0	1	0	0	0	2-Methoxyestradiol-17beta 3-sulfate
0	0	0	0	0	0	0	1	1	0	1	0	2	2	2-methylbutanal
0	0	0	0	0	0	0	0	0	0	1	0	0	0	2-Methylcitrate; (R)-Lipoic acid
0	0	0	1	1	1	0	0	0	0	1	0	3	3	2-Oxo-4-phosphonobutanoate
0	0	0	-1	0	0	0	0	0	-1	1	2	0	2	2-Oxoadipate
-1	-1	0	0	-1	0	-1	0	-1	0	1	5	0	5	2-Oxobutanoate
1	0	0	0	0	0	0	0	0	0	1	0	1	1	2-Oxoglutarate
0	0	0	0	0	0	0	0	0	0	1	0	0	0	2-Oxosuccinamate
0	0	0	0	0	0	0	1	1	1	1	0	3	3	2-Phosphinomethylmalate
0	0	0	0	0	0	0	0	0	0	1	0	0	0	2-Phosphoglycolate; 2-(Methylthio)ethanesulfonate
0	0	0	0	0	0	0	0	0	0	1	0	0	0	2-Pyrone-4,6-dicarboxylate
0	0	0	0	0	0	0	0	0	0	0	0	0	0	2-Succinyl-5-enolpyruvyl-6-hydroxy-3-cyclohexene-1-carboxylate
1	0	0	1	1	0	0	0	1	0	1	0	4	4	2-sulfomethyl-L-thioproline
0	1	0	1	0	1	0	0	1	1	1	0	5	5	3 5 Cyclic dAMP
0	0	0	0	0	0	0	1	1	1	0	0	3	3	3-(3-Hydroxyphenyl)propanoic acid
0	0	0	0	0	0	0	0	0	0	1	0	0	0	3-(4-Hydroxyphenyl)pyruvate
0	0	0	0	0	0	0	1	1	0	1	0	2	2	3-(Hydrohydroxyphosphoryl)pyruvate
0	0	0	0	0	0	0	0	1	0	1	0	1	1	3,4-Dihydro-7-methoxy-2-methylene-3-oxo-2H-1,4-benzoxazine-5-carboxylic acid
0	0	0	-1	-1	0	0	0	0	0	1	2	0	2	3,4-Dihydroxy-9,10-secoandrosta-1,3,5(10)-triene-9,17-dione
0	0	0	0	0	0	0	0	0	0	1	0	0	0	3,4-Dihydroxymandelate
0	0	0	0	-1	-1	-1	0	-1	-1	1	5	0	5	3,4-Dihydroxyphthalate
0	0	0	-1	0	0	0	0	0	-1	1	2	0	2	3',5'-Cyclic AMP
0	0	0	-1	0	0	0	0	0	-1	1	2	0	2	3',5'-Cyclic GMP
0	0	0	0	0	0	1	0	0	0	1	0	1	1	3,6-Nonadienal
0	0	0	0	0	0	0	0	0	0	0	0	0	0	3-4-Dihydroxyphenylacetate; Demethylphosphinothricin; Taurocyamine; Phenyla...
0	0	0	0	0	0	0	0	0	0	0	0	0	0	3-amino-L-alanine
1	0	0	0	0	0	0	0	0	0	1	0	1	1	3-beta-D-Galactosyl-sn-glycerol; 10-Hydroxycarbazepine
0	0	0	0	0	0	0	0	0	0	0	0	0	0	3beta-Hydroxypregn-5-en-20-one sulfate; Echitovenine
0	-1	0	-1	-1	-1	-1	-1	-1	-1	0	8	0	8	3-Butyn-1-ol
0	0	0	0	1	0	0	0	0	0	0	0	1	1	3-Carbamoyl-2-phenylpropionaldehyde
0	0	0	0	0	0	-1	0	0	-1	1	2	0	2	3-Hydroxy-2-methylpyridine-4,5-dicarboxylate
0	0	0	0	0	0	0	0	0	0	0	0	0	0	3-Hydroxy-5,9,17-trioxo-4,5:9,10-disecoandrosta-1(10),2-dien-4-oate
0	1	0	0	0	0	0	0	0	0	0	0	1	1	3-Hydroxy-5-methyl-L-tyrosine
0	0	0	0	0	0	0	0	0	0	1	0	0	0	3-Hydroxyaminophenol
0	0	0	1	0	0	0	0	0	1	0	0	2	2	3-Hydroxyanthranilate
0	0	0	0	0	0	0	0	0	0	0	0	0	0	3-Ketolactose
-1	0	0	0	0	0	0	0	0	0	1	1	0	1	3-Mercaptolactate
0	1	0	1	0	0	0	0	0	0	0	0	2	2	3-Methyl-2-oxobutanoic acid
0	0	0	0	1	0	0	0	0	0	0	0	1	1	3-Oxo-3-ureidoisobutyrate; Naphthalene-1,2-diol; 3-oxo-hexanoyl-[acp]
0	0	0	0	0	0	0	0	0	0	1	0	0	0	3-oxo-dodecanoyl-[acp]
0	0	0	0	0	0	0	0	0	0	1	0	0	0	3-oxo-octanoyl-[acp]; Peganine
0	0	0	0	0	0	0	0	0	0	0	0	0	0	3''-Oxoribostamycin
0	0	0	0	-1	-1	0	0	-1	0	1	3	0	3	3-Oxovalproic acid
0	0	0	0	0	0	0	0	0	0	1	0	0	0	3-Sulfocatechol
0	0	0	-1	-1	0	0	0	0	-1	0	3	0	3	4,21-Dehydrogeissoschizine
0	0	0	0	1	0	-1	0	0	0	1	1	1	2	4,4',6,6'-Tetranitro-2,2'-azoxytoluene
0	0	0	0	1	0	0	0	0	-1	1	1	1	2	4,5-seco-Dopa
0	0	0	0	0	0	0	0	0	0	0	0	0	0	4,8-Dihydroxyquinoline
-1	-1	0	0	0	0	0	0	-1	0	1	3	0	3	4-Amino-2-methyl-5-phosphomethylpyrimidine
1	0	0	0	0	0	0	0	0	0	0	0	1	1	4-Aminobutanoate
0	1	0	0	0	0	0	0	0	0	1	0	1	1	4-Hydroxy-9-fluorenone; D-Gluconic acid; 1,7-Dimethyluric acid
-1	-1	0	0	-1	-1	-1	0	-1	-1	1	7	0	7	4-Hydroxylamino-2,6-dinitrotoluene
0	-1	0	1	0	0	-1	0	0	-1	1	3	1	4	4-Hydroxy-L-threonine
0	0	0	1	0	0	0	0	0	0	1	0	1	1	4-Hydroxyphenylacetaldehyde
0	0	0	0	0	0	0	0	0	0	1	0	0	0	4-Hydroxyphenylglyoxylate
0	0	0	0	0	0	0	1	0	1	1	0	2	2	4-Imidazolone-5-propanoate; 1-Naphthaldehyde
0	0	0	0	0	0	0	0	0	0	1	0	0	0	4-Maleylacetoacetate
1	0	1	1	0	0	0	0	0	0	0	0	3	3	4-Methyl-2-oxopentanoate
0	0	0	1	1	0	0	0	0	-1	0	1	2	3	4-Methylene-L-glutamate
0	0	0	0	0	0	0	0	0	0	1	0	0	0	4-Nitrocatechol
0	0	0	-1	-1	-1	0	0	-1	-1	1	5	0	5	4-Phospho-L-aspartate
0	0	0	0	0	0	0	0	0	0	0	0	0	0	4-Pyridoxate; Choline sulfate
0	0	0	0	0	0	0	0	0	0	1	0	0	0	4-Sulfobenzoate
0	0	0	1	0	0	0	0	0	1	1	0	2	2	4-Sulfobenzyl alcohol
0	0	0	0	0	0	0	0	0	0	0	0	0	0	5-(2-Hydroxyethyl)-4-methylthiazole
-1	-1	0	-1	-1	-1	-1	0	-1	-1	1	8	0	8	5-(3'-Carboxy-3'-oxopropyl)-4,6-dihydroxypicolinate
-1	0	0	0	0	0	0	0	-1	0	0	2	0	2	5,6-Dihydrothymine
0	1	0	0	0	0	-1	0	-1	-1	1	3	1	4	5,6-Indolequinone-2-carboxylic acid
0	0	0	0	0	0	0	0	0	0	0	0	0	0	5-Acetamidopentanoate
-1	0	0	0	0	0	0	0	-1	1	1	2	1	3	5-Amino-6-(1-D-ribitylamino)uracil
1	1	0	0	1	1	0	0	0	0	1	0	4	4	5-Amino-6-(5'-phosphoribosylamino)uracil
0	0	0	0	0	0	0	0	0	0	1	0	0	0	5-Aminolevulinate
0	0	0	0	0	0	0	0	0	0	1	0	0	0	5'-Butyrylphosphoinosine
0	0	0	0	0	0	1	0	0	0	0	0	1	1	5-Guanidino-2-oxopentanoate
0	0	0	0	0	0	0	0	0	0	1	0	0	0	5-Hydroxyferulic acid methyl ester
0	0	0	-1	-1	-1	-1	-1	0	0	0	5	0	5	5-Hydroxy-L-tryptophan
0	0	0	0	0	0	0	0	0	0	0	0	0	0	5-Hydroxy-N-formylkynurenine
0	0	0	0	0	0	0	1	0	0	1	0	1	1	5-L-Glutamyl-taurine; Chrysin
0	0	0	0	0	0	0	0	0	0	1	0	0	0	5-Sulfosalicylate
0	0	0	0	0	0	0	0	0	0	0	0	0	0	6,8a-Seco-6,8a-deoxy-5-oxoavermectin ''1b'' aglycone
0	0	0	0	0	0	0	0	0	0	0	0	0	0	6-Acetamido-2-oxohexanoate
0	0	0	0	0	0	0	0	0	0	1	0	0	0	6-acetyl-D-glucose
0	0	0	0	0	0	0	0	0	0	1	0	0	0	6-Amino-6-deoxyfutalosine
0	0	0	0	0	0	0	1	1	0	0	0	2	2	6-Hydroxyhexanoic acid
0	0	0	-1	-1	-1	-1	-1	-1	0	0	6	0	6	6-Hydroxymelatonin
0	0	0	0	0	0	0	0	0	0	1	0	0	0	6-Thioxanthine 5'-monophosphate
0	0	0	0	0	0	0	0	0	-1	1	1	0	1	7,8-Didemethyl-8-hydroxy-5-deazariboflavin
-1	0	0	0	0	0	0	0	-1	0	1	2	0	2	7-O-Acetylsalutaridinol
0	0	0	0	0	0	0	0	0	0	0	0	0	0	8-Amino-7-oxononanoate
-1	-1	0	0	-1	-1	-1	-1	-1	0	1	7	0	7	8-Hydroxyalanylclavam
0	0	0	0	0	0	0	0	0	0	1	0	0	0	8-Methylthiooctyl-desulfoglucosinolate
0	0	0	0	0	0	0	0	0	0	1	0	0	0	9-Oxononanoic acid
1	0	0	0	0	0	0	1	0	0	0	0	2	2	Acetone cyanohydrin
0	0	0	0	0	0	0	0	0	0	1	0	0	0	Acetyl phosphate
0	0	0	0	0	0	0	0	0	0	1	0	0	0	acetyl-cystine-bimane
0	0	0	0	0	0	0	0	0	0	1	0	0	0	Acetylenedicarboxylate
0	-1	0	0	-1	0	0	0	0	-1	0	3	0	3	Acetyltropine
0	0	0	0	0	0	0	0	0	0	1	0	0	0	Acronycine
0	0	0	0	0	0	0	0	0	0	1	0	0	0	Acrylamide
0	0	0	0	0	0	0	0	0	0	1	0	0	0	Actinorhodin
0	0	0	0	0	0	0	0	0	0	1	0	0	0	Allocryptopine
0	0	0	0	0	0	0	0	0	0	1	0	0	0	all-trans-Octaprenyl diphosphate (5 repeating units)
0	1	0	0	-1	0	0	-1	0	0	1	2	1	3	alpha-Isopropylmalate
0	0	0	0	0	0	0	1	1	0	0	0	2	2	alpha-Oxo-benzeneacetic acid
0	0	0	1	1	0	0	0	0	0	1	0	2	2	alpha-Ribazole; Pantetheine
0	0	0	0	0	0	0	0	0	0	0	0	0	0	Aminoacetaldehyde
0	0	0	0	0	0	0	1	0	0	1	0	1	1	Aminoacetone
0	0	0	0	0	0	0	0	0	0	1	0	0	0	Aminoimidazole-riboside
0	0	0	0	0	0	0	1	1	0	1	0	2	2	Aminoparathion
0	0	0	0	0	0	0	0	0	-1	1	1	0	1	AMP
-1	0	0	0	0	0	0	0	-1	0	1	2	0	2	Ampicillin
0	0	0	0	-1	-1	0	0	0	0	0	2	0	2	Anthranilate
0	0	0	0	0	0	0	0	0	1	1	0	1	1	Anthraquinone; Dihydrolipoate
0	0	0	0	0	0	0	0	0	0	1	0	0	0	Apigenin
-1	-1	0	-1	-1	-1	-1	-1	-1	-1	1	9	0	9	Ascorbate
0	0	0	0	0	0	0	0	0	1	1	0	1	1	Aspartame
0	0	0	0	1	0	0	0	0	-1	1	1	1	2	Atisine
-1	0	0	-1	-1	0	0	0	0	0	1	3	0	3	Avermectin A1a monosaccharide
0	0	0	0	0	0	0	0	0	0	1	0	0	0	Bacilysin
0	0	0	0	0	0	0	0	0	0	1	0	0	0	Barbiturate
0	0	0	0	0	0	0	0	0	0	1	0	0	0	Benzamide
0	0	0	0	0	0	0	0	0	0	1	0	0	0	Benzene-1,2,4-triol
0	0	0	0	0	0	0	0	0	0	1	0	0	0	Benzo[a]pyrene-7,8-dihydrodiol-9,10-oxide
0	1	0	0	0	0	0	0	1	0	1	0	2	2	Benzoate
0	0	0	0	0	0	0	0	0	0	1	0	0	0	Berbamunine
0	0	0	0	0	0	0	0	0	0	1	0	0	0	Biotin sulfone
-1	0	0	0	0	0	1	0	-1	0	1	2	1	3	Biotin sulfoxide
-1	0	0	0	0	0	0	0	-1	1	0	2	1	3	Biphenyl-2,3-diol
0	0	0	0	0	0	0	0	0	0	1	0	0	0	Bis(glutathionyl)spermine
-1	0	0	0	0	0	0	0	-1	1	1	2	1	3	Bisphenol A
-1	0	0	0	0	0	0	0	-1	0	1	2	0	2	Bluensidine; Phenylacetylglutamine
0	0	0	-1	-1	0	0	0	0	-1	1	3	0	3	Bufalin
0	0	0	-1	0	0	0	0	0	0	1	1	0	1	Bufotalidin
0	0	0	1	0	0	0	0	0	0	1	0	1	1	Butanal
1	0	0	0	0	0	-1	0	-1	1	1	2	2	4	Butanoic acid
0	0	0	0	0	0	0	0	0	0	0	0	0	0	Butirosin A
0	0	0	0	0	0	-1	0	0	0	1	1	0	1	Camptothecin
0	0	0	0	1	0	0	0	0	0	1	0	1	1	Carbamazepine-o-quinone
0	0	0	0	0	0	0	0	0	0	0	0	0	0	Cathenamine
0	0	0	0	0	0	0	0	0	0	1	0	0	0	Chlorogenate
0	0	0	0	0	0	0	0	0	0	1	0	0	0	Chorismate
0	0	0	-1	-1	-1	-1	-1	-1	0	0	6	0	6	Cinchonine
-1	0	0	0	0	0	0	0	0	0	1	1	0	1	Cinobufagin
0	0	0	0	0	0	0	1	1	1	1	0	3	3	cis-(Homo)2-aconitate
0	0	0	0	0	0	0	0	0	0	1	0	0	0	cis-1,2-Dihydro-3-ethylcatechol
0	0	0	0	0	0	0	0	0	0	0	0	0	0	cis-2,3-Dihydroxy-2,3-dihydro-p-cumate
1	0	0	0	0	0	0	0	-1	0	1	1	1	2	cis-3,4-Phenanthrenedihydrodiol-4-carboxylate
0	0	0	-1	-1	0	-1	0	0	0	0	3	0	3	cis-4,5-Dihydroxy-4,5-dihydropyrene; Purine deoxyribonucleoside
0	0	0	1	1	1	0	0	0	0	1	0	3	3	cis-4-Carboxymethylenebut-2-en-4-olide
0	0	0	0	0	0	0	1	1	1	1	0	3	3	cis-Aconitate
0	1	0	0	0	0	-1	0	-1	0	1	2	1	3	Citrate
0	0	0	0	0	0	0	0	0	0	0	0	0	0	Clavaminic acid; 3,4-Dihydroxyfluorene
0	0	0	0	0	0	0	0	0	0	1	0	0	0	Cocaine
0	0	0	0	0	0	0	0	0	0	0	0	0	0	Copal-8-ol diphosphate
0	0	0	0	0	0	0	0	0	-1	0	1	0	1	Corticosterone
0	0	0	0	0	0	0	0	0	0	1	0	0	0	Cortisone
0	0	0	0	0	0	0	0	0	0	1	0	0	0	Corydaline
0	0	0	-1	-1	-1	-1	-1	0	0	1	5	0	5	Costunolide
0	0	0	0	0	0	0	0	0	0	1	0	0	0	Cyanuric acid
0	0	0	0	0	0	0	0	0	0	1	0	0	0	Cyclic dehypoxanthine futalosine
0	0	0	0	0	0	0	-1	-1	1	0	2	1	3	Cyclohexylsulfamate; N-Acetylisoniazid
0	0	0	0	0	0	0	0	0	0	1	0	0	0	D-Alanyl-D-alanine
0	0	0	0	1	0	0	0	0	0	1	0	1	1	D-Bornesitol; Caffeine
0	0	0	0	0	0	0	0	0	0	1	0	0	0	Deacetoxycephalosporin C
-1	0	0	0	0	0	0	0	-1	0	1	2	0	2	Deacetylcolchicine
0	0	0	0	0	0	0	0	0	0	1	0	0	0	Decanoic acid
1	1	0	0	0	0	0	0	0	-1	1	1	2	3	Dehydroalanine
0	0	0	0	0	0	0	0	0	0	1	0	0	0	Dehydroepiandrosterone sulfate
-1	0	0	0	0	0	0	0	-1	0	1	2	0	2	delta-(L-2-Aminoadipyl)-L-cysteinyl-D-valine
0	0	0	0	0	0	0	0	0	0	0	0	0	0	Deoxyribose
0	0	0	0	0	0	0	0	0	0	1	0	0	0	Deoxyshikonin
0	0	0	-1	-1	0	0	0	0	-1	0	3	0	3	Deoxytubulosine
0	0	0	0	0	0	0	0	0	0	0	0	0	0	Dethiobiotin
0	0	0	0	1	0	0	0	0	0	1	0	1	1	D-Fructose 6-phosphate
0	0	0	0	0	0	0	0	0	1	1	0	1	1	D-Glucono-1,5-lactone
0	0	0	0	1	0	0	1	0	0	1	0	2	2	D-Glucosamine 6-phosphate
0	0	0	0	-1	0	0	0	0	1	0	1	1	2	D-Glucose; Theophylline
0	0	0	0	1	0	0	0	0	0	1	0	1	1	D-Glucuronate; 7-Carboxy-7-carbaguanine
0	0	0	-1	-1	-1	-1	-1	-1	0	1	6	0	6	Diacetyl
0	0	0	0	0	0	0	0	0	0	0	0	0	0	Dibenzofuran
-1	0	0	0	0	0	1	0	-1	1	0	2	2	4	Dihydroclavaminic acid; (+)-(3S,4R)-cis-3,4-Dihydroxy-3,4-dihydrofluorene
0	0	0	0	0	0	0	0	0	0	0	0	0	0	Dihydrophaseic acid
0	0	0	0	0	0	0	0	0	0	1	0	0	0	Dihydrozeatin-O-glucoside
0	0	0	0	0	0	0	0	0	0	1	0	0	0	Dimethyl sulfoxide
0	0	0	-1	-1	-1	-1	-1	0	0	0	5	0	5	D-Lysopine
0	0	0	0	0	0	0	0	-1	0	1	1	0	1	Dodecanoic acid
0	0	0	0	-1	0	0	0	0	0	0	1	0	1	Dopamine
0	0	0	0	0	0	0	0	0	0	0	0	0	0	D-Ribose
0	0	0	0	0	0	0	0	0	0	1	0	0	0	D-Ribose 5-phosphate
0	0	0	0	0	0	0	0	0	0	1	0	0	0	dTMP
-1	0	0	0	0	0	0	0	-1	0	0	2	0	2	Ectoine
0	0	0	0	0	0	0	0	0	0	0	0	0	0	Epsilon-(gamma-Glutamyl)-lysine
0	0	0	0	0	0	0	0	0	0	1	0	0	0	Erythritol
0	0	0	0	0	0	0	0	0	0	1	0	0	0	Estradiol-17beta 3-glucuronide
0	0	0	-1	-1	0	-1	0	0	0	0	3	0	3	Felbamate
0	0	0	-1	-1	-1	-1	-1	-1	0	1	6	0	6	Feruloylputrescine
0	0	0	0	0	0	0	0	0	1	0	0	1	1	Fluoren-9-ol; Mannitol
0	0	0	0	0	0	0	0	0	-1	0	1	0	1	FMLP
1	0	-1	-1	1	0	0	-1	0	0	1	3	2	5	Fumarate
-1	0	0	0	0	0	0	0	-1	0	1	2	0	2	Fumitremorgin C
0	0	0	0	0	0	0	0	0	1	0	0	1	1	Furfuryl alcohol
0	0	0	0	0	0	0	0	0	0	1	0	0	0	Galanthamine
-1	0	0	0	0	0	0	0	-1	0	1	2	0	2	gamma-Glutamylaspartic acid
0	0	0	0	0	0	0	0	0	0	1	0	0	0	gamma-Glutamyl-beta-(isoxazolin-5-on-2-yl)alanine
0	0	0	0	0	0	0	0	0	0	1	0	0	0	gamma-Glutamyl-gamma-aminobutyraldehyde
0	0	0	0	0	0	0	0	0	0	0	0	0	0	gamma-Glutamylisoleucine
0	0	0	0	0	0	0	0	0	0	1	0	0	0	gamma-Glutamylmethionine
0	0	0	0	0	0	0	0	0	0	1	0	0	0	gamma-Glutamyl-S-(1-propenyl)cysteine sulfoxide
0	0	0	0	0	0	0	0	0	0	1	0	0	0	gamma-Glutamyl-S-methylcysteine
0	0	0	0	1	0	0	0	0	1	1	0	2	2	gamma-L-Glutamyl-L-cysteine
0	0	0	0	-1	-1	-1	-1	0	-1	1	5	0	5	gamma-L-Glutamylputrescine
0	0	0	0	0	0	0	0	0	0	1	0	0	0	Geldanamycin
0	0	0	0	0	0	0	0	0	0	0	0	0	0	Gentamicin A2
0	0	0	0	0	0	0	0	0	0	1	0	0	0	Geranyl-hydroxybenzoate
0	0	0	-1	-1	0	0	0	0	0	1	2	0	2	Gibberellin A20
0	0	0	0	0	0	0	0	0	0	0	0	0	0	Glutarate
0	0	0	0	0	0	0	0	0	0	0	0	0	0	Glutathione disulfide
0	0	0	0	0	0	-1	0	0	-1	0	2	0	2	Glutathione; Stealthin C
-1	0	0	-1	-1	0	-1	1	1	1	0	4	3	7	Glycerone
0	0	0	0	0	0	0	1	0	0	1	0	1	1	glycerophosphoglycerol; Isopimpinellin
0	0	0	0	0	0	0	1	0	0	0	0	1	1	Glycine
0	0	0	1	0	0	0	0	0	0	1	0	1	1	Glycolate
0	1	0	0	0	0	0	1	0	-1	1	1	2	3	GMP
0	0	0	0	0	0	0	0	0	0	1	0	0	0	Guanidinoacetate
-1	0	0	0	0	0	0	-1	-1	0	0	3	0	3	Guanosine
0	0	0	0	-1	-1	-1	-1	0	0	1	4	0	4	Hexahomomethionine
0	0	0	0	0	0	0	0	0	0	0	0	0	0	Hydantoin-5-propionate
0	0	0	-1	1	0	0	0	0	0	1	1	1	2	Hydrogenobyrinate a,c diamide
0	0	0	0	0	0	0	0	0	0	1	0	0	0	Hydroxymethylphosphonate
0	0	0	0	0	0	0	0	0	0	1	0	0	0	Hypotaurine
0	0	0	0	0	0	0	0	0	0	1	0	0	0	Imidazole-4-acetaldehyde
0	0	0	0	0	0	0	0	0	0	1	0	0	0	Imidazolone
0	0	0	0	0	0	0	0	0	0	0	0	0	0	Iminoglycine
0	0	0	0	0	0	0	0	0	0	1	0	0	0	Imipenem
0	0	0	1	1	0	0	0	0	0	1	0	2	2	Indole-3-acetaldehyde
0	0	0	0	0	0	0	0	0	0	1	0	0	0	Indole-3-acetate
0	0	0	0	0	0	0	0	0	0	1	0	0	0	Indole-5,6-quinone
0	0	0	1	0	0	1	0	1	1	1	0	4	4	Indolepyruvate
1	0	0	0	0	0	1	0	0	0	0	0	2	2	Isoniazid pyruvate; 2H-Dibenz[b,f]azepin-2-one
0	0	0	0	0	0	0	0	0	0	0	0	0	0	Isopentenyl phosphate
0	1	0	0	0	0	0	0	0	0	1	0	1	1	Itaconate
0	0	0	0	0	0	0	0	0	0	1	0	0	0	L-2-Aminoadipate 6-semialdehyde
0	0	0	0	0	0	0	0	0	0	0	0	0	0	L-Alanine
0	0	0	0	0	0	0	0	0	0	0	0	0	0	L-alanine-D-glutamate-meso-2,6-diaminoheptanedioate-D-alanine
0	0	0	1	1	0	0	0	0	0	1	0	2	2	L-alpha-Acetyl-N,N-dinormethadol
0	0	0	0	0	0	0	0	0	0	0	0	0	0	L-Anticapsin
0	0	0	0	0	0	0	0	0	0	0	0	0	0	L-Asparagine
1	0	0	0	0	0	0	0	0	0	1	0	1	1	L-Aspartate
0	0	0	0	0	0	0	1	0	0	0	0	1	1	L-Aspartate 4-semialdehyde
-1	0	0	0	0	0	0	0	-1	1	1	2	1	3	Laudanine
0	0	0	0	0	0	0	0	0	0	1	0	0	0	L-Citrulline
1	1	0	1	1	0	0	0	1	1	1	0	6	6	L-Cysteine
0	0	0	0	0	0	0	0	1	1	1	0	2	2	L-Cystine
0	0	0	0	0	0	0	0	0	0	0	0	0	0	L-Dihydroanticapsin
0	1	0	1	1	0	-1	0	0	0	1	1	3	4	L-Dopachrome
0	0	0	0	-1	0	0	0	0	0	0	1	0	1	L-Erythrulose
0	0	0	0	0	0	0	0	0	0	0	0	0	0	Leukotriene F4
1	0	0	0	0	0	0	0	0	0	0	0	1	1	L-Glutamate
1	0	0	0	0	0	0	0	0	0	0	0	1	1	L-Glutamine
1	0	0	0	0	-1	0	0	0	0	0	1	1	2	L-Histidine
0	0	0	0	0	0	0	0	0	0	1	0	0	0	L-Homocysteine
0	0	0	0	0	0	0	0	0	0	1	0	0	0	Linatine; Norbelladine
0	0	0	0	-1	-1	-1	0	0	-1	0	4	0	4	Lipoamide
0	0	0	0	0	0	0	0	0	0	0	0	0	0	L-Kynurenine; 1-Methoxyphenanthrene
0	0	0	0	0	0	0	0	0	-1	0	1	0	1	L-Lysine
0	0	0	0	0	0	0	0	0	0	0	0	0	0	Lochnerinine
0	0	0	0	0	0	0	0	0	0	0	0	0	0	L-Phenylalanine
1	0	0	1	1	0	0	0	0	0	0	0	3	3	L-Proline
0	0	0	1	0	0	0	0	0	0	0	0	1	1	L-prolinylglycine
0	0	0	0	0	0	0	0	0	0	0	0	0	0	L-Rhamnose
0	0	0	0	0	0	0	0	-1	0	1	1	0	1	L-Serine
0	0	0	0	0	0	0	0	0	0	0	0	0	0	L-Threonine
0	0	0	0	0	0	0	0	0	0	0	0	0	0	L-Tryptophan
0	0	0	0	0	0	0	0	0	0	0	0	0	0	L-Tyrosine
0	0	0	0	0	0	0	0	0	0	1	0	0	0	Lumichrome
0	0	0	0	0	0	0	0	0	0	0	0	0	0	L-Valine
0	0	0	0	0	-1	0	0	0	0	1	1	0	1	Maleamate
0	0	0	0	0	0	0	0	0	0	0	0	0	0	Melibiitol
-1	-1	0	-1	-1	-1	-1	-1	-1	-1	1	9	0	9	Mercaptopyruvate
0	0	0	0	0	0	0	0	0	-1	1	1	0	1	Methyl methacrylate
-1	-1	0	0	0	0	-1	0	-1	-1	0	5	0	5	Methylglyoxal
0	0	0	0	0	0	0	0	0	1	1	0	1	1	Methylimidazoleacetic acid
-1	0	0	0	0	0	1	0	-1	0	1	2	1	3	Morphine
0	0	0	1	0	0	0	0	0	0	0	0	1	1	Morphinone
-1	0	0	0	0	0	0	0	-1	0	0	2	0	2	N-(3-Oxohexanoyl)-L-homoserine lactone
0	0	0	0	0	0	-1	0	0	0	1	1	0	1	N-(4-Coumaroyl)-L-homoserine lactone
0	0	0	-1	-1	-1	-1	-1	0	-1	1	6	0	6	N-(6-Aminohexanoyl)-6-aminohexanoate
0	0	0	0	-1	0	0	0	0	0	1	1	0	1	N-(L-Arginino)succinate; trans-3,4-Dihydro-3,4-dihydroxy-7,12-dimethylbenz[...
0	0	0	0	0	0	0	0	0	0	0	0	0	0	N,N-Dihydroxy-L-valine
-1	0	0	0	0	0	0	0	-1	0	1	2	0	2	N1-Acetyl-tabtoxinine-beta-lactam; Osthenol; Ergothioneine
0	0	0	0	0	0	0	0	0	0	1	0	0	0	N1-Amidinostreptamine 6-phosphate; 4-(beta-D-Glucosyloxy)benzoate
0	1	0	0	0	0	0	0	0	0	1	0	1	1	N2-Succinyl-L-arginine
0	0	0	0	0	0	0	0	0	0	1	0	0	0	N2-Succinyl-L-ornithine
0	0	0	0	-1	-1	-1	-1	0	0	1	4	0	4	N6-Acetyl-L-lysine
0	0	0	0	0	0	0	0	0	0	0	0	0	0	N-Acetoxy-4-aminobiphenyl
0	0	0	0	0	0	0	0	-1	0	1	1	0	1	N-Acetyldemethylphosphinothricin tripeptide
0	0	0	0	1	0	0	0	0	0	1	0	1	1	N-Acetyl-D-glucosamine 6-sulfate
0	0	0	0	0	0	0	0	0	0	0	0	0	0	N-Acetyl-D-quinovosamine
0	0	0	0	0	0	0	0	1	0	1	0	1	1	N-Acetyl-L-2-amino-6-oxopimelate
0	0	0	-1	-1	0	-1	0	0	0	1	3	0	3	N-Acetyl-L-citrulline
0	0	0	0	-1	-1	0	0	0	0	0	2	0	2	N-Acetyl-L-histidine
1	0	1	0	0	0	0	0	0	1	0	0	3	3	N-Acetyl-L-phenylalanine
-1	0	0	0	0	0	0	0	-1	0	1	2	0	2	N-Acetylmuramate
0	0	0	0	0	0	0	0	0	0	1	0	0	0	N-Acetylmuramoyl-Ala
0	0	0	0	-1	0	-1	0	0	0	0	2	0	2	N-Acetylputrescine
0	0	0	0	0	0	0	0	-1	0	1	1	0	1	N-Acetylthienamycin
0	0	0	1	0	-1	0	0	0	0	1	1	1	2	N-Ethylammelide
0	0	0	0	0	0	0	1	0	1	1	0	2	2	N-Formimino-L-glutamate
1	0	0	0	0	0	0	0	0	1	1	0	2	2	N-Formylmethionine
0	0	0	0	0	0	0	0	0	0	0	0	0	0	N-Hydroxy-4-aminobiphenyl
0	0	0	0	0	0	0	0	0	0	0	0	0	0	Nicotinate
0	0	0	0	0	0	0	0	0	0	1	0	0	0	Nopaline
-1	0	0	0	0	0	0	0	-1	0	0	2	0	2	Norcraugsodine
0	0	0	0	-1	-1	-1	-1	-1	-1	1	6	0	6	N-Succinyl-L-citrulline
0	0	0	0	1	0	0	0	0	0	1	0	1	1	N-Sulfonyloxy-PhIP
0	0	0	0	0	0	0	0	0	0	0	0	0	0	O-Acetylcarnitine; Psilocin
0	0	0	0	0	0	-1	1	0	0	0	1	1	2	O-Acetyl-L-homoserine
0	0	0	0	0	0	0	-1	-1	1	0	2	1	3	Octanoyl-[acp]
0	0	0	0	0	0	0	0	0	0	1	0	0	0	O-Demethyl-N-demethyl-staurosporine
0	0	0	0	0	0	0	0	0	0	1	0	0	0	Oxalate
0	0	0	0	0	0	0	0	0	0	1	0	0	0	Oxaloacetate
0	0	0	0	1	0	0	0	0	0	1	0	1	1	Oxaloglutarate
0	1	0	0	0	0	1	0	1	1	1	0	4	4	Oxalosuccinate
0	0	0	0	0	0	0	0	0	0	1	0	0	0	Oxalureate
0	0	0	0	0	0	0	0	0	0	0	0	0	0	Oxamate
-1	0	0	0	0	0	0	0	-1	0	1	2	0	2	Pantothenate; Zeatin
0	0	0	0	0	0	0	0	0	0	1	0	0	0	Pelargonidin
0	0	0	0	0	0	0	0	0	0	1	0	0	0	Penicillin G
0	0	0	0	0	0	0	0	0	0	0	0	0	0	Phenylethyl alcohol
0	0	0	1	0	0	0	0	0	0	1	0	1	1	Phenylpyruvate
0	0	0	0	0	0	0	0	0	0	1	0	0	0	Pheophorbide a
-1	0	0	1	0	0	0	0	0	0	1	1	1	2	Phospho-anandamide
0	0	0	0	0	0	0	0	0	0	0	0	0	0	Phosphodimethylethanolamine
0	1	0	0	0	0	0	0	0	0	0	0	1	1	p-Hydroxyphenylacetylglycine
0	0	0	-1	-1	0	0	0	0	0	1	2	0	2	Phytyl diphosphate
1	0	0	0	0	0	0	0	1	0	0	0	2	2	Pidolic acid
0	0	0	0	0	0	0	0	0	1	0	0	1	1	Pinostrobin
0	0	0	0	0	0	0	0	0	0	0	0	0	0	Porphobilinogen; 4,4'-Dihydroxy-alpha-methylstilbene
0	0	0	-1	-1	0	0	0	0	-1	1	3	0	3	Proansamitocin
0	0	0	0	0	0	0	0	0	0	1	0	0	0	Propanal
0	0	0	1	1	1	0	0	0	-1	1	1	3	4	Propanoate
0	0	0	0	0	0	0	0	0	0	1	0	0	0	Protoporphyrin
0	0	0	0	0	0	0	0	0	0	0	0	0	0	Protorifamycin I
0	0	0	0	0	0	0	0	0	0	1	0	0	0	Psilocybin
0	0	0	0	0	0	0	0	0	0	1	0	0	0	Pterostilbene
0	0	0	0	0	0	0	0	0	0	1	0	0	0	Puromycin
0	0	0	0	0	0	0	0	0	0	1	0	0	0	Pyridoxal
0	0	0	0	0	0	0	0	0	0	0	0	0	0	Pyridoxamine
0	0	0	0	0	0	0	0	0	0	1	0	0	0	Pyridoxine
-1	0	0	0	0	0	0	-1	-1	-1	0	4	0	4	Pyrrole-2-carboxylate
-1	-1	0	0	-1	-1	-1	-1	-1	-1	0	8	0	8	Pyruvate
0	0	0	0	0	0	0	-1	0	0	1	1	0	1	Quercetin 3-O-(6-O-malonyl-beta-D-glucoside)
0	0	0	0	0	0	0	0	0	0	1	0	0	0	Raffinose
0	0	0	0	0	0	0	0	0	0	1	0	0	0	Reduced riboflavin
0	0	0	0	0	0	0	0	0	0	1	0	0	0	Retinal; 2E-hexadecenoyl-[acp]
0	0	0	0	0	0	0	0	0	0	1	0	0	0	Riboflavin
0	0	0	0	0	0	0	0	0	0	0	0	0	0	Rutacridone
0	0	0	0	0	0	0	0	0	0	1	0	0	0	Rutinose; 6,7-Dimethyl-8-(D-ribityl)lumazine
0	0	0	0	0	0	0	0	0	0	1	0	0	0	S-(2-Hydroxyethyl)glutathione
0	0	0	0	0	0	0	1	0	0	1	0	1	1	S-(4-Methylthiobutylthiohydroximoyl)-L-cysteine
-1	0	0	0	0	0	0	0	-1	1	0	2	1	3	S(8)-(2-methylpropanoyl)dihydrolipoamide
0	0	0	0	0	0	0	0	0	0	1	0	0	0	S(8)-glutaryldihydrolipoamide
0	0	0	0	0	0	0	0	0	0	0	0	0	0	S-(Indolylmethylthiohydroximoyl)-L-cysteine
0	0	0	0	0	0	0	0	0	0	0	0	0	0	Sarpagine
0	0	0	0	0	0	0	0	0	0	1	0	0	0	Scilliroside
0	0	0	0	0	0	0	0	0	0	0	0	0	0	Sedoheptulose; 1,3,7-Trimethyluric acid; Pyocyanine
-1	0	0	0	0	0	0	0	-1	0	1	2	0	2	Skimmianine
-1	0	0	0	0	0	0	0	-1	0	1	2	0	2	Slaframine
0	0	0	0	0	0	0	0	0	1	1	0	1	1	sn-Glycerol 3-phosphate; Toluene-4-sulfonate
0	0	0	0	0	0	0	0	1	0	1	0	1	1	S-Sulfo-L-cysteine
0	0	0	0	1	0	0	0	0	0	1	0	1	1	Steganacin
1	0	0	0	0	0	0	0	0	0	1	0	1	1	Stizolobate
0	0	0	0	0	0	0	0	0	0	1	0	0	0	Strictosamide
0	0	0	1	1	1	0	0	0	-1	0	1	3	4	Succinate
0	0	0	0	0	-1	0	0	-1	0	0	2	0	2	Sucrose
0	1	0	0	1	0	0	0	0	0	1	0	2	2	Sulfoquinovose
1	0	1	0	0	0	0	0	0	1	0	0	3	3	Swainsonine
0	0	0	0	0	0	0	0	0	0	1	0	0	0	Taurolithocholate sulfate
0	0	0	0	0	0	0	0	1	0	1	0	1	1	Testololactone
1	1	0	0	0	-1	0	0	0	0	1	1	2	3	Tetracenomycin F1 methylester
-1	-1	0	0	-1	0	-1	-1	-1	0	1	6	0	6	Thebaine
0	0	0	0	0	0	0	0	0	0	1	0	0	0	Thiamine acetic acid
0	0	0	0	0	0	0	0	0	0	1	0	0	0	Thiamine aldehyde
0	1	0	0	0	0	0	0	1	1	1	0	3	3	Thiocysteine
0	1	0	0	0	1	0	0	0	1	1	0	3	3	Threonate; Hypoxanthine
0	0	0	0	0	0	0	0	0	0	1	0	0	0	Thymidine; 4,5-Bisphenol-o-quinone
0	0	0	0	0	0	0	0	0	0	0	0	0	0	Thymine
0	0	0	0	0	0	0	0	0	0	1	0	0	0	Thyrotropin-releasing hormone
1	0	0	0	0	0	0	0	0	1	0	0	2	2	trans-1,2-Cyclohexanediol
0	0	0	0	0	0	0	0	0	0	0	0	0	0	trans-Cinnamate
0	0	0	0	0	0	0	0	0	0	0	0	0	0	Traumatin
1	0	0	0	0	0	0	0	0	0	1	0	1	1	Trinitrotoluene; L-Glutamyl 5-phosphate
0	0	0	0	0	0	0	0	0	0	1	0	0	0	Tubocurarine
0	0	0	0	0	0	0	0	1	0	1	0	1	1	Tyramine
0	0	0	0	0	0	0	0	0	0	1	0	0	0	Umbelliferone; 2-Oxo-5-methylthiopentanoic acid
0	0	0	0	0	0	0	1	0	1	1	0	2	2	UMP
-1	0	0	0	0	0	0	-1	-1	-1	1	4	0	4	Uracil
1	1	0	0	0	0	0	0	1	0	1	0	3	3	Urate
-1	0	0	0	0	0	0	-1	-1	-1	0	4	0	4	Uridine; Piceatannol
0	0	0	0	0	0	0	0	0	0	1	0	0	0	Urocanate
-1	0	0	0	0	0	0	0	-1	0	1	2	0	2	Valclavam; (S)-Reticuline
0	0	0	0	0	0	0	0	0	0	1	0	0	0	Validamine 7-phosphate
0	0	0	0	0	0	0	0	0	0	1	0	0	0	Verruculogen
0	0	0	0	0	0	0	0	0	0	1	0	0	0	Violaceinic acid
0	0	0	-1	0	0	0	0	0	0	0	1	0	1	Viomycin
-1	0	0	1	0	0	0	0	0	1	0	1	2	3	Xanthine
0	0	0	0	0	0	0	0	0	1	1	0	1	1	Xanthosine
0	0	0	0	-1	0	0	0	0	0	1	1	0	1	Xanthoxic acid
0	0	0	0	0	0	0	0	0	1	0	0	1	1	Xylitol

## Sheet: Table S2B
compound	producer	consumer	correlation consumer	correlation producer	linear fit R2 consumer	linear fit R2 producer	p-value correlation consumer	p-value linear fit consumer	p-value linear fit producer	p-value correlation producer
Dehydroalanine	C. innocuum	C. clostridioforme	-0.8	0.93	0.75	0.48	0.00528284	[2.95589382e-05]	[1.22193636e-05]	0.000957214
5-Amino-6-(5'-phosphoribosylamino)uracil	C. innocuum	C. clostridioforme	-0.87	0.98	0.61	0.59	0.000935083	[0.00054065]	[2.70941914e-07]	2.47438e-05
N-Formylmethionine	C. innocuum	B. coccoides	-0.89	0.98	0.45	0.56	0.000244953	[0.00058426]	[8.28771428e-07]	2.67509e-05
Tetracenomycin F1 methylester	C. innocuum	B. coccoides	-0.86	0.92	0.74	0.42	0.000716211	[3.02643456e-07]	[5.78609721e-05]	0.00108255
Fumarate	C. innocuum	E. faecalis	-0.75	0.98	0.53	0.6	0.0326974	[0.00149577]	[1.91686224e-07]	3.0156e-05
2-Hydroxy-7-methoxy-5-methyl-1-naphthoate	C. innocuum	E. faecalis	-0.97	0.96	0.23	0.75	8.2826e-05	[0.05855941]	[1.68475816e-10]	0.000167661
cis-3,4-Phenanthrenedihydrodiol-4-carboxylate	C. innocuum	E. faecalis	-0.99	0.97	0.25	0.5	2.07796e-06	[0.04694701]	[5.44175566e-06]	9.87132e-05
Tetracenomycin F1 methylester	C. innocuum	E. faecalis	-0.93	0.92	0.33	0.42	0.000729289	[0.01999987]	[5.78609721e-05]	0.00108255
4-Hydroxy-9-fluorenone; D-Gluconic acid; 1,7-Dimethyluric acid	B. longum	C. innocuum	-0.99	0.95	0.79	0.79	3.19607e-05	[1.91285612e-05]	[7.35194365e-11]	3.48979e-05
Tetracenomycin F1 methylester	B. longum	C. innocuum	-0.99	0.97	0.78	0.66	4.21844e-05	[3.13831968e-05]	[4.97640285e-08]	5.38051e-06
5,6-Indolequinone-2-carboxylic acid	B. longum	C. clostridioforme	-0.67	0.91	0.88	0.5	0.0693467	[7.32773635e-08]	[1.10481319e-05]	0.000245277
Citrate	B. longum	C. clostridioforme	-0.81	0.94	0.33	0.52	0.0141943	[0.01890998]	[7.40069737e-06]	4.21345e-05
4-Hydroxy-9-fluorenone; D-Gluconic acid; 1,7-Dimethyluric acid	B. longum	C. clostridioforme	-0.92	0.95	0.56	0.79	0.00130908	[0.00080217]	[7.35194365e-11]	3.48979e-05
Benzoate	B. longum	B. coccoides	-0.73	0.91	0.82	0.69	0.0398411	[1.5965923e-06]	[1.63250886e-08]	0.000219522
Dehydroalanine	B. longum	F. plautii	-0.95	0.95	0.71	0.69	0.0123152	[0.00216809]	[1.25812727e-08]	1.78311e-05
5,6-Indolequinone-2-carboxylic acid	B. longum	F. plautii	-0.97	0.91	0.84	0.5	0.00502982	[0.0001909]	[1.10481319e-05]	0.000245277
L-Dopachrome	B. longum	F. plautii	-0.96	0.83	0.73	0.38	0.00985701	[0.00176136]	[0.0002665]	0.0029743
GMP	B. longum	F. plautii	-0.95	0.96	0.61	0.57	0.0127688	[0.00728089]	[1.68006926e-06]	1.67733e-05
Thiocysteine	B. longum	B. caecimuris	-0.89	0.97	0.59	0.61	0.00774805	[0.00137875]	[2.97989936e-07]	3.42534e-06
3-Hydroxy-5-methyl-L-tyrosine	B. longum	B. caecimuris	-0.94	0.93	0.88	0.78	0.00155215	[8.45297359e-07]	[9.96823378e-11]	0.000116088
4-Methyl-2-oxopentanoate	A. muciniphila	C. innocuum	-0.96	0.88	0.77	0.69	0.000209179	[7.41975482e-06]	[3.90066124e-10]	0.000165838
2(alpha-D-Mannosyl)-D-glycerate; Inosine; 2,3-Dihydroxycarbamazepine	A. muciniphila	C. innocuum	-0.99	0.97	0.86	0.82	8.18723e-06	[2.06100166e-07]	[2.09437451e-14]	3.68865e-07
2(alpha-D-Mannosyl)-D-glycerate; Inosine; 2,3-Dihydroxycarbamazepine	A. muciniphila	C. clostridioforme	-0.79	0.97	0.39	0.82	0.0113724	[0.02188944]	[2.09437451e-14]	3.68865e-07
2(alpha-D-Mannosyl)-D-glycerate; Inosine; 2,3-Dihydroxycarbamazepine	A. muciniphila	L. reuteri	-0.76	0.97	0.46	0.82	0.0495684	[0.00785477]	[2.09437451e-14]	3.68865e-07
4-Methyl-2-oxopentanoate	A. muciniphila	E. faecalis	-0.99	0.88	0.81	0.69	1.8626e-06	[2.09892492e-06]	[3.90066124e-10]	0.000165838
2(alpha-D-Mannosyl)-D-glycerate; Inosine; 2,3-Dihydroxycarbamazepine	A. muciniphila	E. faecalis	-0.82	0.97	0.75	0.82	0.0117879	[1.54712749e-05]	[2.09437451e-14]	3.68865e-07
4-Methyl-2-oxopentanoate	A. muciniphila	B. longum	-0.92	0.88	0.89	0.69	0.000459168	[6.06714995e-09]	[3.90066124e-10]	0.000165838
2(alpha-D-Mannosyl)-D-glycerate; Inosine; 2,3-Dihydroxycarbamazepine	A. muciniphila	B. longum	-0.91	0.97	0.73	0.82	0.000593137	[5.53405031e-06]	[2.09437451e-14]	3.68865e-07
(S)-Scoulerine	M. intestinale	C. innocuum	-0.9	0.98	0.81	0.94	0.00227986	[1.03622251e-05]	[1.90317061e-13]	1.72381e-05
3-Methyl-2-oxobutanoic acid	M. intestinale	C. clostridioforme	-0.92	0.99	0.45	0.91	7.83255e-06	[0.00068846]	[6.59317633e-12]	1.06753e-06
Succinate	M. intestinale	C. clostridioforme	-0.9	1	0.83	0.98	3.10552e-05	[4.18046389e-09]	[9.72643196e-18]	4.58027e-08
4-Methyl-2-oxopentanoate	M. intestinale	C. clostridioforme	-0.94	0.98	0.71	0.91	2.2536e-06	[8.73111294e-07]	[4.0006257e-12]	1.33706e-05
4-Hydroxy-L-threonine	M. intestinale	C. clostridioforme	-0.94	0.92	0.65	0.82	1.56159e-06	[6.33847793e-06]	[7.89447292e-09]	0.00114589
4-Hydroxyphenylacetaldehyde	M. intestinale	C. clostridioforme	-0.95	0.9	0.69	0.66	8.72176e-07	[1.86486383e-06]	[4.83798104e-06]	0.00257359
cis-4-Carboxymethylenebut-2-en-4-olide	M. intestinale	C. clostridioforme	-0.87	1	0.76	0.98	0.000107781	[1.09843726e-07]	[8.73957646e-18]	2.86647e-07
Xanthine	M. intestinale	C. clostridioforme	-0.94	0.99	0.7	0.98	2.51615e-06	[1.11904692e-06]	[1.13104708e-17]	5.80569e-06
3-Hydroxyanthranilate	M. intestinale	C. clostridioforme	-0.89	0.98	0.62	0.85	3.71335e-05	[1.20817452e-05]	[9.21013696e-10]	2.19913e-05
3 5 Cyclic dAMP	M. intestinale	C. clostridioforme	-0.88	0.97	0.59	0.56	7.43182e-05	[2.67717785e-05]	[6.83867085e-05]	6.03166e-05
4-Methyl-2-oxopentanoate	M. intestinale	B. coccoides	-0.91	0.98	0.76	0.91	0.000789664	[9.53473549e-06]	[4.0006257e-12]	1.33706e-05
L-Histidine	M. intestinale	B. coccoides	-0.78	0.9	0.76	0.25	0.0128293	[1.20838035e-05]	[0.01765296]	0.00205395
Octanoyl-[acp]	M. intestinale	B. coccoides	-0.89	0.32	0.67	0.02	0.00124665	[9.57652821e-05]	[0.48867097]	0.436371
3-Methyl-2-oxobutanoic acid	M. intestinale	E. faecalis	-0.88	0.99	0.52	0.91	0.0036126	[0.00808444]	[6.59317633e-12]	1.06753e-06
4-Methyl-2-oxopentanoate	M. intestinale	E. faecalis	-0.95	0.98	0.71	0.91	0.000305004	[0.00056157]	[4.0006257e-12]	1.33706e-05
4-Methyl-2-oxopentanoate	M. intestinale	B. caecimuris	-0.98	0.98	0.94	0.91	2.23444e-06	[1.77070511e-11]	[4.0006257e-12]	1.33706e-05
Fumarate	B. caecimuris	C. clostridioforme	-0.83	0.97	0.45	0.82	0.0115364	[0.00453886]	[1.15611011e-15]	2.25173e-06
Succinate	B. caecimuris	C. clostridioforme	-0.88	0.99	0.54	0.9	0.0035306	[0.00113947]	[2.45289948e-20]	1.09075e-07
(S)-Malate	B. caecimuris	C. clostridioforme	-0.83	0.97	0.43	0.81	0.0114727	[0.00562793]	[2.50547717e-15]	2.3109e-06
cis-4-Carboxymethylenebut-2-en-4-olide	B. caecimuris	C. clostridioforme	-0.92	0.98	0.65	0.9	0.00104537	[0.00016504]	[2.54834079e-20]	2.54631e-07
2-Aminomuconate	B. caecimuris	C. clostridioforme	-0.81	0.93	0.38	0.64	0.0151773	[0.01051309]	[4.9673948e-10]	8.15021e-05
4-Methylene-L-glutamate	B. caecimuris	C. clostridioforme	-0.88	0.95	0.51	0.81	0.00366087	[0.00178897]	[1.7983544e-15]	2.69208e-05
Indole-3-acetaldehyde	B. caecimuris	C. clostridioforme	-0.85	0.94	0.43	0.81	0.00738146	[0.00553834]	[1.69003514e-15]	4.1176e-05
3-Oxo-3-ureidoisobutyrate; Naphthalene-1,2-diol; 3-oxo-hexanoyl-[acp]	B. caecimuris	C. clostridioforme	-0.84	0.93	0.37	0.73	0.00827044	[0.01231804]	[2.88447012e-12]	7.47117e-05
2-Oxo-4-phosphonobutanoate	B. caecimuris	C. clostridioforme	-0.95	0.98	0.78	0.81	0.000279799	[6.16095901e-06]	[2.86624338e-15]	4.02314e-07
L-Dopachrome	B. caecimuris	C. clostridioforme	-0.85	0.95	0.45	0.8	0.0078347	[0.00420426]	[6.26366237e-15]	2.71409e-05
3-Carbamoyl-2-phenylpropionaldehyde	B. caecimuris	C. clostridioforme	-0.87	0.93	0.5	0.77	0.00529923	[0.00233159]	[1.03974518e-13]	8.41407e-05
D-Glucuronate; 7-Carboxy-7-carbaguanine	B. caecimuris	C. clostridioforme	-0.87	0.95	0.51	0.82	0.00509324	[0.00199365]	[6.0291569e-16]	3.34496e-05
4,5-seco-Dopa	B. caecimuris	C. clostridioforme	-0.93	0.95	0.64	0.56	0.000726101	[0.00020351]	[2.89434162e-08]	3.31372e-05
D-Glucosamine 6-phosphate	B. caecimuris	C. clostridioforme	-0.88	0.84	0.56	0.56	0.0042307	[0.00085485]	[2.41975339e-08]	0.00245024
D-Fructose 6-phosphate	B. caecimuris	C. clostridioforme	-0.89	0.81	0.52	0.65	0.00345272	[0.00160584]	[3.95245522e-10]	0.00435666
Carbamazepine-o-quinone	B. caecimuris	C. clostridioforme	-0.84	0.94	0.4	0.82	0.00871152	[0.00895323]	[8.71390562e-16]	6.463e-05
N-Acetyl-D-glucosamine 6-sulfate	B. caecimuris	C. clostridioforme	-0.78	0.76	0.35	0.57	0.0225584	[0.01600403]	[1.51598954e-08]	0.0106105
5-Amino-6-(5'-phosphoribosylamino)uracil	B. caecimuris	C. clostridioforme	-0.95	0.94	0.68	0.77	0.000297313	[8.72661592e-05]	[1.41682085e-13]	6.88458e-05
4,4',6,6'-Tetranitro-2,2'-azoxytoluene	B. caecimuris	C. clostridioforme	-0.86	0.89	0.52	0.77	0.00624235	[0.00171865]	[8.07833277e-14]	0.000543294
(7R)-7-(5-Carboxy-5-oxopentanoyl)aminocephalosporinate	B. caecimuris	C. clostridioforme	-0.94	0.9	0.66	0.63	0.000438623	[0.00012824]	[9.52645099e-10]	0.000379577
Steganacin	B. caecimuris	C. clostridioforme	-0.89	0.86	0.54	0.68	0.00292657	[0.00113203]	[4.75894232e-11]	0.00151048
Succinate	B. caecimuris	F. plautii	-0.74	0.99	0.82	0.9	0.0345637	[1.20047123e-06]	[2.45289948e-20]	1.09075e-07
cis-4-Carboxymethylenebut-2-en-4-olide	B. caecimuris	F. plautii	-0.69	0.98	0.74	0.9	0.0593204	[1.69519655e-05]	[2.54834079e-20]	2.54631e-07
Fumarate	B. caecimuris	L. reuteri	-0.86	0.97	0.21	0.82	0.00654589	[0.0714319]	[1.15611011e-15]	2.25173e-06
(S)-Malate	B. caecimuris	L. reuteri	-0.84	0.97	0.22	0.81	0.00969678	[0.06745691]	[2.50547717e-15]	2.3109e-06
2-Hydroxy-7-methoxy-5-methyl-1-naphthoate	B. caecimuris	L. reuteri	-0.86	0.91	0.53	0.62	0.00566858	[0.00147629]	[1.77584987e-09]	0.000208072
Fumarate	B. caecimuris	A. muciniphila	-0.9	0.97	0.87	0.82	0.000393508	[1.71032798e-08]	[1.15611011e-15]	2.25173e-06
(S)-Malate	B. caecimuris	A. muciniphila	-0.89	0.97	0.87	0.81	0.000603983	[1.43755765e-08]	[2.50547717e-15]	2.3109e-06
L-alpha-Acetyl-N,N-dinormethadol	B. caecimuris	A. muciniphila	-0.65	0.91	0.24	0.79	0.0412588	[0.03968879]	[1.21051447e-14]	0.000272
Atisine	B. caecimuris	A. muciniphila	-0.65	0.88	0.24	0.8	0.0412546	[0.03835937]	[9.90271877e-15]	0.000686158
L-Dopachrome	B. caecimuris	B. longum	-0.31	0.95	0.71	0.8	0.55276	[0.00062564]	[6.26366237e-15]	2.71409e-05
Succinate	B. coccoides	C. clostridioforme	-0.85	0.84	0.75	0.82	0.0019784	[8.9517199e-07]	[3.48027914e-14]	0.00429483
L-Cysteine	B. coccoides	C. clostridioforme	-0.83	0.72	0.65	0.61	0.00279883	[1.97357949e-05]	[2.20662415e-08]	0.0303617
Threonate; Hypoxanthine	B. coccoides	C. clostridioforme	-0.88	0.53	0.59	0.75	0.000865906	[8.05055435e-05]	[8.48333023e-12]	0.138489
cis-4-Carboxymethylenebut-2-en-4-olide	B. coccoides	C. clostridioforme	-0.86	0.83	0.75	0.83	0.00144087	[6.97382683e-07]	[1.24266079e-14]	0.00536752
3 5 Cyclic dAMP	B. coccoides	C. clostridioforme	-0.88	0.44	0.67	0.74	0.000817166	[1.124458e-05]	[1.42441415e-11]	0.236187
5-Amino-6-(5'-phosphoribosylamino)uracil	B. coccoides	C. clostridioforme	-0.91	0.57	0.61	0.7	0.000282608	[5.19835891e-05]	[2.28265895e-10]	0.109564
Succinate	B. coccoides	F. plautii	-0.83	0.84	0.67	0.82	0.00313228	[9.49179729e-06]	[3.48027914e-14]	0.00429483
cis-4-Carboxymethylenebut-2-en-4-olide	B. coccoides	F. plautii	-0.87	0.83	0.66	0.83	0.00118347	[1.31796824e-05]	[1.24266079e-14]	0.00536752
2-Hydroxy-7-methoxy-5-methyl-1-naphthoate	B. coccoides	L. reuteri	-0.89	0.86	0.22	0.66	0.000531599	[0.03576845]	[2.1137435e-09]	0.00317292
2-Hydroxy-7-methoxy-5-methyl-1-naphthoate	B. coccoides	E. faecalis	-0.93	0.86	0.63	0.66	0.0027418	[0.00072432]	[2.1137435e-09]	0.00317292
Threonate; Hypoxanthine	B. coccoides	B. caecimuris	-0.88	0.53	0.74	0.75	0.0015868	[4.95552201e-06]	[8.48333023e-12]	0.138489
Succinate	B. coccoides	A. muciniphila	-0.97	0.84	0.93	0.82	2.26921e-06	[1.04565434e-11]	[3.48027914e-14]	0.00429483
cis-4-Carboxymethylenebut-2-en-4-olide	B. coccoides	A. muciniphila	-0.98	0.83	0.82	0.83	4.0052e-07	[4.95084356e-08]	[1.24266079e-14]	0.00536752
Dihydroclavaminic acid; (+)-(3S,4R)-cis-3,4-Dihydroxy-3,4-dihydrofluorene	C. clostridioforme	C. innocuum	-0.96	0.94	0.73	0.7	0.00275799	[0.0003781]	[2.42819676e-10]	0.00018122
12-Methyltetradecanoic acid	C. clostridioforme	C. innocuum	-0.92	0.93	0.63	0.76	0.00932677	[0.00193798]	[3.41045701e-12]	0.00028727
Biotin sulfoxide	C. clostridioforme	C. innocuum	-0.97	0.96	0.75	0.79	0.00156698	[0.00028944]	[5.69264494e-13]	3.26876e-05
Morphine	C. clostridioforme	C. innocuum	-0.92	0.91	0.73	0.54	0.00976956	[0.00038751]	[3.31323702e-07]	0.000771208
Dihydroclavaminic acid; (+)-(3S,4R)-cis-3,4-Dihydroxy-3,4-dihydrofluorene	C. clostridioforme	E. faecalis	-0.98	0.94	0.75	0.7	6.23919e-06	[3.54572274e-06]	[2.42819676e-10]	0.00018122
12-Methyltetradecanoic acid	C. clostridioforme	E. faecalis	-0.98	0.93	0.68	0.76	1.58658e-06	[2.82347015e-05]	[3.41045701e-12]	0.00028727
Biotin sulfoxide	C. clostridioforme	E. faecalis	-0.99	0.96	0.77	0.79	1.33194e-06	[1.530047e-06]	[5.69264494e-13]	3.26876e-05
Morphine	C. clostridioforme	E. faecalis	-0.98	0.91	0.56	0.54	6.53489e-06	[0.00035671]	[3.31323702e-07]	0.000771208
Glycerone	L. reuteri	C. innocuum	-0.77	0.88	0.51	0.51	0.0258983	[0.00188477]	[0.00092899]	0.0211204
Aminoacetone	L. reuteri	C. clostridioforme	-0.97	0.76	0.84	0.95	2.47591e-05	[1.08138883e-07]	[1.16525789e-11]	0.0791318
Acetone cyanohydrin	L. reuteri	C. clostridioforme	-0.89	0.79	0.72	0.82	0.00133529	[8.60525543e-06]	[2.55583418e-07]	0.0636407
L-Aspartate 4-semialdehyde	L. reuteri	C. clostridioforme	-0.97	0.85	0.88	0.85	2.44812e-05	[6.8158179e-09]	[5.63047376e-08]	0.0310552
O-Acetyl-L-homoserine	L. reuteri	C. clostridioforme	-0.95	0.63	0.86	0.8	8.28339e-05	[2.62496526e-08]	[6.13286292e-07]	0.177004
glycerophosphoglycerol; Isopimpinellin	L. reuteri	C. clostridioforme	-0.83	0.85	0.46	0.71	0.00543472	[0.0018531]	[1.29661758e-05]	0.0322925
GMP	L. reuteri	F. plautii	-0.77	0.92	0.26	0.51	0.00598632	[0.01615931]	[0.00093422]	0.00953709
2-methylbutanal	E. faecalis	C. innocuum	-0.75	0.99	0.11	0.74	0.0210839	[0.17740463]	[2.75044035e-10]	3.11412e-06
Glycerone	E. faecalis	C. innocuum	-0.79	0.99	0.15	0.66	0.012145	[0.10946938]	[1.52464089e-08]	6.75737e-06
3 5 Cyclic dAMP	E. faecalis	C. innocuum	-0.7	0.9	0.03	0.94	0.0346895	[0.47884459]	[2.33808033e-20]	0.00224936
Thiocysteine	E. faecalis	C. clostridioforme	-0.99	0.9	0.84	0.84	0.000108828	[2.78754493e-05]	[1.29971678e-13]	0.00207873
S-Sulfo-L-cysteine	E. faecalis	C. clostridioforme	-0.93	0.84	0.6	0.7	0.00740648	[0.00325064]	[2.377068e-09]	0.00971429
1-Hydroxy-2-methyl-2-butenyl 4-diphosphate	E. faecalis	C. clostridioforme	-0.93	0.85	0.64	0.86	0.0072314	[0.00186478]	[1.96636949e-14]	0.0068806
3 5 Cyclic dAMP	E. faecalis	C. clostridioforme	-0.96	0.9	0.89	0.94	0.00188795	[3.84833353e-06]	[2.33808033e-20]	0.00224936
S-Sulfo-L-cysteine	E. faecalis	B. coccoides	-0.81	0.84	0.51	0.7	0.0485253	[0.00872928]	[2.377068e-09]	0.00971429
Benzoate	E. faecalis	A. muciniphila	-0.95	0.97	0.71	0.53	1.91323e-05	[3.17760884e-06]	[2.59679454e-06]	9.65452e-05
Glycerone	F. plautii	C. innocuum	-0.84	0.96	0.44	0.79	0.00945388	[0.00511026]	[5.37928824e-11]	9.31583e-06
Biphenyl-2,3-diol	F. plautii	C. innocuum	-0.8	0.89	0.49	0.68	0.016369	[0.00242009]	[1.8904036e-08]	0.000580041
Dihydroclavaminic acid; (+)-(3S,4R)-cis-3,4-Dihydroxy-3,4-dihydrofluorene	F. plautii	C. innocuum	-0.96	0.94	0.7	0.8	0.000140433	[5.82265331e-05]	[2.63339209e-11]	4.87228e-05
Bisphenol A	F. plautii	C. innocuum	-0.91	0.91	0.58	0.72	0.00146276	[0.00063401]	[3.57418533e-09]	0.000245512
5-Amino-6-(1-D-ribitylamino)uracil	F. plautii	C. innocuum	-0.98	0.89	0.72	0.65	1.57825e-05	[3.22646789e-05]	[8.44635579e-08]	0.00058211
S(8)-(2-methylpropanoyl)dihydrolipoamide	F. plautii	C. innocuum	-0.95	0.9	0.64	0.7	0.000307791	[0.00020115]	[9.04165106e-09]	0.000335551
(S)-N-Methylcoclaurine	F. plautii	C. innocuum	-0.98	0.88	0.73	0.55	2.11713e-05	[2.46489496e-05]	[3.17395145e-06]	0.00086277
Laudanine	F. plautii	C. innocuum	-0.97	0.87	0.72	0.52	4.61046e-05	[3.63175966e-05]	[6.66090193e-06]	0.00102113
Threonate; Hypoxanthine	F. plautii	C. clostridioforme	-0.92	0.97	0.67	0.96	5.84625e-05	[3.72048172e-06]	[1.4131927e-20]	3.78865e-06
Xanthine	F. plautii	C. clostridioforme	-0.89	0.92	0.75	0.96	0.000215522	[1.68091958e-07]	[1.32480843e-21]	0.000170495
3-Hydroxyanthranilate	F. plautii	C. clostridioforme	-0.96	0.9	0.91	0.91	1.89004e-06	[4.52437566e-12]	[6.15021922e-16]	0.000319812
sn-Glycerol 3-phosphate; Toluene-4-sulfonate	F. plautii	C. clostridioforme	-0.9	0.96	0.84	0.94	0.000174736	[2.37771856e-09]	[3.06245621e-18]	1.13068e-05
cis-Aconitate	F. plautii	C. clostridioforme	-0.78	0.94	0.68	0.83	0.00475807	[2.15923281e-06]	[1.95208868e-12]	3.92542e-05
4-Sulfobenzyl alcohol	F. plautii	C. clostridioforme	-0.91	0.9	0.47	0.84	8.04308e-05	[0.00042373]	[9.34892295e-13]	0.000443423
Xanthine	F. plautii	B. coccoides	-0.86	0.92	0.49	0.96	0.00273887	[0.0011257]	[1.32480843e-21]	0.000170495
N-Formylmethionine	F. plautii	B. coccoides	-0.92	0.78	0.53	0.45	0.000468474	[0.00063742]	[4.47771513e-05]	0.00825281
Cyclohexylsulfamate; N-Acetylisoniazid	F. plautii	L. reuteri	-0.98	0.86	0.85	0.34	3.09469e-05	[3.36498173e-07]	[0.00070316]	0.00124488
Biphenyl-2,3-diol	F. plautii	E. faecalis	-0.81	0.89	0.82	0.68	0.013989	[1.39138549e-06]	[1.8904036e-08]	0.000580041
Dihydroclavaminic acid; (+)-(3S,4R)-cis-3,4-Dihydroxy-3,4-dihydrofluorene	F. plautii	E. faecalis	-0.93	0.94	0.79	0.8	0.000827395	[4.42751439e-06]	[2.63339209e-11]	4.87228e-05
Bisphenol A	F. plautii	E. faecalis	-0.89	0.91	0.85	0.72	0.00294253	[4.34716221e-07]	[3.57418533e-09]	0.000245512
5-Amino-6-(1-D-ribitylamino)uracil	F. plautii	E. faecalis	-0.96	0.89	0.9	0.65	0.000163728	[2.63463696e-08]	[8.44635579e-08]	0.00058211
S(8)-(2-methylpropanoyl)dihydrolipoamide	F. plautii	E. faecalis	-0.88	0.9	0.8	0.7	0.00372386	[3.27248403e-06]	[9.04165106e-09]	0.000335551
(S)-N-Methylcoclaurine	F. plautii	E. faecalis	-0.94	0.88	0.93	0.55	0.000434889	[2.03811653e-09]	[3.17395145e-06]	0.00086277
Laudanine	F. plautii	E. faecalis	-0.89	0.87	0.92	0.52	0.00282727	[6.31593203e-09]	[6.66090193e-06]	0.00102113
Glycerone	F. plautii	B. caecimuris	-0.92	0.96	0.49	0.79	0.0100943	[0.01080998]	[5.37928824e-11]	9.31583e-06
4-Imidazolone-5-propanoate; 1-Naphthaldehyde	F. plautii	B. caecimuris	-0.96	0.85	0.73	0.87	0.00206857	[0.00042702]	[8.90001448e-14]	0.00171611
3-(3-Hydroxyphenyl)propanoic acid	F. plautii	B. caecimuris	-0.94	0.91	0.8	0.67	0.00553009	[9.41758476e-05]	[2.87475099e-08]	0.000208846
2-Phosphinomethylmalate	F. plautii	B. caecimuris	-0.98	0.91	0.76	0.85	0.000706082	[0.00020456]	[7.2861832e-13]	0.000295618
UMP	F. plautii	B. caecimuris	-0.98	0.78	0.86	0.85	0.000430838	[1.465213e-05]	[7.21652796e-13]	0.00736279
Xanthosine	F. plautii	B. longum	-0.74	0.93	0.72	0.47	0.0369298	[3.1472477e-05]	[2.56836408e-05]	0.000111712

## Sheet: Table S2C
bacteria	metabolites consumed	metabolites secreted	consumption secretion ratio	genome size (number of genes)
C. clostridioforme	64	8	8	7190
B. coccoides	6	14	0.428571	4810
C. innocuum	20	10	2	4430
B. caecimuris	10	36	0.277778	4113
F. plautii	10	33	0.30303	3738
E. faecalis	21	10	2.1	3014
M. intestinale	0	13	0	2752
A. muciniphila	10	7	1.42857	2413
L. reuteri		8	0	1956
B. longum	4	13	0.307692	1719

## Sheet: Table S2D
	compound	occurence	class	kegg	metacyc	consumers	secreters
0	4-Methyl-2-oxopentanoate	7	carboxylic acid	C00233	2K-4CH3-PENTANOATE	6	2
1	Succinate	7	carboxylic acid	C00042	SUC	3	3
2	cis-4-Carboxymethylenebut-2-en-4-olide	6		C04431	4-CARBOXYMETHYLENEBUT-2-EN-4-OLIDE	3	3
3	3 5 Cyclic dAMP	5		MNXM91927		3	4
4	2(alpha-D-Mannosyl)-D-glycerate; Inosine; 2,3-Dihydroxycarbamazepine	5	nucleic acid component	C00294	INOSINE	5	1
5	2-Hydroxy-7-methoxy-5-methyl-1-naphthoate	4		C20841		2	3
6	Fumarate	4	carboxylic acid	C00122	FUM	4	2
7	Dihydroclavaminic acid; (+)-(3S,4R)-cis-3,4-Dihydroxy-3,4-dihydrofluorene	4		C06659	DIHYDROCLAVAMINATE	2	2
8	L-Lactate	4	carbohydrate	C00184	DIHYDROXYACETONE	2	3
9	Tetracenomycin F1 methylester	3		C12373		3	2
10	Xanthine	3		C00385	XANTHINE	2	2
11	(S)-Malate	3	carboxylic acid	C00149	MAL	3	1
12	Threonate; Hypoxanthine	3	nucleic acid component	C00262	HYPOXANTHINE	2	2
13	5-Amino-6-(5'-phosphoribosylamino)uracil	3	nucleic acid component	C01268	CPD-602	1	3
14	L-Dopachrome	3		C01693	L-DOPACHROME	3	2
15	5-Amino-6-(1-D-ribitylamino)uracil	2	nucleic acid component	C04732	AMINO-RIBOSYLAMINO-1H-3H-PYR-DIONE	2	1
16	S-Sulfo-L-cysteine	2	amino acid or its derivative	C05824	SULFO-CYSTEINE	2	1
17	sn-Glycerol 3-phosphate; Toluene-4-sulfonate	2		C00093	GLYCEROL-3P	2	1
18	(S)-N-Methylcoclaurine	2		C05176	S-N-METHYLCOCLAURINE	2	1
19	Morphine	2		C01516		2	1
20	Benzoate	2		C00180	BENZOATE	2	2
21	Biotin sulfoxide	2		C20386		2	1
22	Xanthosine	2	nucleic acid component	C01762	XANTHOSINE	2	1
23	3-Methyl-2-oxobutanoic acid	2	carboxylic acid	C00141	2-KETO-ISOVALERATE	2	1
24	4-Hydroxy-9-fluorenone; D-Gluconic acid; 1,7-Dimethyluric acid	2	carbohydrate	C00257	GLUCONATE	2	1
25	N-Formylmethionine	2		C03145	N-FORMYLMETHIONINE	1	2
26	3-Hydroxyanthranilate	2		C00632	3-HYDROXY-ANTHRANILATE	1	2
27	Biphenyl-2,3-diol	2		C02526	BIPHENYL-23-DIOL	2	1
28	S(8)-(2-methylpropanoyl)dihydrolipoamide	2		C04424		2	1
29	Laudanine	2		C17592		2	1
30	Bisphenol A	2		C13624	CPD-18833	2	1
31	Dehydroalanine	2		C02218	2-AMINOACRYLATE	2	2
32	GMP	2	nucleic acid component	C00144	GMP	1	2
33	12-Methyltetradecanoic acid	2		C16537		2	1
34	Thiocysteine	2		C01962	THIOCYSTEINE	2	2
35	5,6-Indolequinone-2-carboxylic acid	2		C17938		2	1
36	2-methylbutanal	1		C01390	PRENOL	1	1
37	4-Hydroxyphenylacetaldehyde	1		C00548	CPD-22363	1	1
38	glycerophosphoglycerol; Isopimpinellin	1		C02162	CPD-15049	1	1
39	1-Hydroxy-2-methyl-2-butenyl 4-diphosphate	1		C11811	HYDROXY-METHYL-BUTENYL-DIP	1	1
40	Atisine	1		C08660		1	1
41	N-Acetyl-D-glucosamine 6-sulfate	1		C04132	CPD-13665	1	1
42	UMP	1	nucleic acid component	C00105	UMP	1	1
43	4-Imidazolone-5-propanoate; 1-Naphthaldehyde	1		C03680	4-IMIDAZOLONE-5-PROPIONATE	1	1
44	3-Carbamoyl-2-phenylpropionaldehyde	1		C05598		1	1
45	Aminoacetone	1		C01888	AMINO-ACETONE	1	1
46	3-(3-Hydroxyphenyl)propanoic acid	1		C01198	MELILOTATE	1	1
47	Indole-3-acetaldehyde	1		C00637	INDOLE_ACETALDEHYDE	1	1
48	cis-Aconitate	1	carboxylic acid	C00417	CIS-ACONITATE	1	1
49	4,5-seco-Dopa	1		C04796	CPD-253	1	1
50	L-alpha-Acetyl-N,N-dinormethadol	1		C16662		1	1
51	D-Fructose 6-phosphate	1		C00085		1	1
52	Acetone cyanohydrin	1		C02659	2-HYDROXY-2-METHYLPROPANENITRILE	1	1
53	2-Phosphinomethylmalate	1		C17947		1	1
54	3-Oxo-3-ureidoisobutyrate; Naphthalene-1,2-diol; 3-oxo-hexanoyl-[acp]	1		C03012	NAPHTHALENE-12-DIOL	1	1
55	4,4',6,6'-Tetranitro-2,2'-azoxytoluene	1		C16411		1	1
56	2-Oxo-4-phosphonobutanoate	1		C17941		1	1
57	Steganacin	1		C10886		1	1
58	L-Arginine	1	amino acid or its derivative	C00062	ARG	1	1
59	L-Aspartate 4-semialdehyde	1	amino acid or its derivative	C00441	L-ASPARTATE-SEMIALDEHYDE	1	1
60	(S)-Scoulerine	1		C02106	S-SCOULERINE	1	1
61	2-Aminomuconate	1		C02220	2-AMINO-MUCONATE	1	1
62	4-Sulfobenzyl alcohol	1		C06678	4-SULFOBENZYL-ALCOHOL	1	1
63	D-Glucosamine 6-phosphate	1	carbohydrate	C00352	D-GLUCOSAMINE-6-P	1	1
64	4-Methylene-L-glutamate	1		C00651	CPD-1774	1	1
65	Citrate	1		C00158	CIT	1	1
66	4-Hydroxy-L-threonine	1		C06056	CPD0-2189	1	1
67	D-Glucuronate; 7-Carboxy-7-carbaguanine	1		C00191	GLUCURONATE	1	1
68	L-Cysteine	1	amino acid or its derivative	C00097	CYS	1	1
69	(7R)-7-(5-Carboxy-5-oxopentanoyl)aminocephalosporinate	1		C04712	7-5-CARBOXYL-5-OXOPENTANYL-AMINOCEPHAL	1	1
70	O-Acetyl-L-homoserine	1	amino acid or its derivative	C00956	CPD-468	1	1
71	L-Histidine	1	amino acid or its derivative	C00135	HIS	1	1
72	cis-3,4-Phenanthrenedihydrodiol-4-carboxylate	1		C04271	CPD-4402	1	1
73	Cyclohexylsulfamate; N-Acetylisoniazid	1		C02824	CPD-1124	1	1
74	Carbamazepine-o-quinone	1		C16606		1	1
75	3-Hydroxy-5-methyl-L-tyrosine	1		C20801		1	1
