# Supplementary material for: Distinct N and C Cross-Feeding Networks in a Synthetic Mouse Gut Consortium
Source: mSystems. 2022 Mar 31;7(2):e01484-21. doi: 10.1128/msystems.01484-21 (PMC9040589; doi:10.1128/msystems.01484-21)
Supplement: TABLE S3 [file msystems.01484-21-s0003.xlsx]

## Sheet: Description
	Description: Table S3
S3A	L. reuteri I49 blast against Arginine deaminase system proteins (arcA,B,C and D)
S3B	E. faecalis KB1 blast against Arginine deaminase system proteins (arcA,B,C and D)
S3C	Ornithine intensitites in L.reuteri I49 and E. faecalis KB1 in fresh and spent medium at the time of the inooculation and at starionary phase

## Sheet: Table S3A
Blast output of the gene arcA gainst L. reuteri I49 proteome
RID: CX2UCTFH114
Job Title:tr|A0A1B4XKJ7|A0A1B4XKJ7_ENTFL Arginine
Program: BLASTP
Subject:None ID: lcl|Query_60605(amino acid) Length: 2820688
Query #1: tr|A0A1B4XKJ7|A0A1B4XKJ7_ENTFL Arginine deiminase OS=Enterococcus faecalis OX=1351 GN=arcA PE=3 SV=1 Query ID: lcl|Query_60603 Length: 408
Sequences producing significant alignments:
Scientific Common Max Total Query E Per. Acc.
Description Name Name Taxid Score Score cover Value Ident Len Accession
unnamed protein product 0 385 385 100% 3e-121 49.27 2820688 Query_60605
Alignments:
>unnamed protein product
Sequence ID: Query_60605 Length: 2820688
Range 1: 704542 to 704949
Score:385 bits(990), Expect:3e-121,
Method:Compositional matrix adjust.,
Identities:203/412(49%), Positives:277/412(67%), Gaps:8/412(1%)
Query 1 MSHPINVFSEIGKLKTVMLHRPGKELENLMPDYLERLLFDDIPFLEKAQAEHDAFAELLR 60
M PI+V SEIGKLKTVMLHRPGKE+EN+ P+ L R+L DDIP+L AQ EHD FA+ LR
Sbjct 704542 MQSPIHVTSEIGKLKTVMLHRPGKEIENVYPEILHRMLVDDIPYLPIAQEEHDLFAQTLR 704601
Query 61 SKDIEVVYLEDLAAEALINEEVRRQFIDQFLEEANIRSESAKEKVRELMLEIDDNEELIQ 120
EV+YLEDL +AL ++ ++ +F+++ + E+ + + + ++E +L ++++
Sbjct 704602 DNGAEVLYLEDLLTDALADDNIKDEFLEKIIAESGYAAGAIHDGLKEFLLSFS-TKDMVN 704660
Query 121 KAIAGIQKQELPKYEQEFLTDMVE-ADYPFIIDPMPNLYFTRDNFATMGHGISLNHMYSV 179
K IAG++K E+ K + L ++ E DYPF +DPMPN YFTRD A +G GI++NHM
Sbjct 704661 KIIAGVRKDEI-KTKYASLAELAEDKDYPFYMDPMPNAYFTRDQQACIGDGITINHMTFK 704719
Query 180 TRQRETIFGQYIFDYHPRFAGKEVPRVYDRSESTRIEGGDELILSKEVVAIGISQRTDAA 239
RQRE++F +YI ++ RFA K V +R RIEGGDEL+LS V+AIGISQRT A
Sbjct 704720 ARQRESLFTEYIIKHNKRFADKGVEVWRNRYPEGRIEGGDELVLSDHVLAIGISQRTSAK 704779
Query 240 SIEKIARNIFEQKLGFKNILAFDIGEHRKFMHLDTVFTMIDYDKFTIHPEI--EGGLV-V 296
+I ++A ++FE K + ++A I + MHLDTVFTMI+YD+FT+HP I +GG V
Sbjct 704780 AITELAESLFE-KSDYDTVIAIHIPHNHAMMHLDTVFTMINYDQFTVHPAILRDGGHVDA 704838
Query 297 YSITEKADGDIQITKEKDTLDNILCKYLHLDNVQLIRCGAGNLTAAAREQWNDGSNTLAI 356
Y + +G+I IT E + L IL K L + LI G G+ A REQWNDGSNTLAI
Sbjct 704839 YIMHPGNNGEISITHETN-LKEILKKALDKPEIDLIPTGGGDPIIAPREQWNDGSNTLAI 704897
Query 357 APGEVVVYDRNTITNKALEEAGVKLNYIPGSELVRGRGGPRCMSMPLYREDL 408
APG VV YDRN ++N L + G+ ++ + SEL RGRGGPRCMS P+ REDL
Sbjct 704898 APGVVVTYDRNYVSNDLLRKHGILVHEVRSSELSRGRGGPRCMSCPIVREDL 704949
Blast output of the gene arcB gainst L. reuteri I49 proteome
RID: CX2W0BBY114
Job Title:sp|Q839Q5|OTCC_ENTFA Ornithine carbamoyltransferase,
Program: BLASTP
Subject:None ID: lcl|Query_2133(amino acid) Length: 2820688
Query #1: sp|Q839Q5|OTCC_ENTFA Ornithine carbamoyltransferase, catabolic OS=Enterococcus faecalis (strain ATCC 700802 / V583) OX=226185 GN=arcB PE=3 SV=1 Query ID: lcl|Query_2131 Length: 339
Sequences producing significant alignments:
Scientific Common Max Total Query E Per. Acc.
Description Name Name Taxid Score Score cover Value Ident Len Accession
unnamed protein product 0 353 404 96% 3e-111 52.12 2820688 Query_2133
Alignments:
>unnamed protein product
Sequence ID: Query_2133 Length: 2820688
Range 1: 695879 to 696206
Score:353 bits(907), Expect:3e-111,
Method:Compositional matrix adjust.,
Identities:172/330(52%), Positives:241/330(73%), Gaps:4/330(1%)
Query 5 FQGRSLLAEKDFSRAELEYLVDFSIHLKELKKKGIPHHYLEGKNIALLFEKTSTRTRSAF 64
+ RS L DF+ E+EY++D + LK+ K G L+GKNIAL+FEK+STRTR +F
Sbjct 695879 LRNRSFLTLADFNTREMEYMLDLAEDLKKAKYAGYEGKNLKGKNIALIFEKSSTRTRCSF 695938
Query 65 TTAAIDLGAHPEYLGANDIQLGKKESVEDTAIVLGSMFDGIEFRGFSQEVVEDLAKYSGV 124
A D GAH YLG + +G KESV+DTA VLG MFDGIE+RGFSQ VE LAKYSGV
Sbjct 695939 EVGAKDEGAHVTYLGPSGSHIGHKESVKDTARVLGGMFDGIEYRGFSQRNVEILAKYSGV 695998
Query 125 PVWNGLTDQWHPTQMIADFMTVKENFGR-LEGITLVYVGDGRNNMANSLLVTGAILGVNV 183
PVWNGLTD+ HPTQ++ADF+T E + + I +VGDG++N++N+L++ A++G+
Sbjct 695999 PVWNGLTDEDHPTQVLADFLTAHEVLKKPYKDIKFAFVGDGQDNVSNALMLGAAVMGMEY 696058
Query 184 RICAPKELFPSDEVVNYAKEFAKESGAELMITDDVAKGVKGANVLYTDVWVSMGE-EDKF 242
+ PKEL P+ E ++ A E A ++GA++++T+D+ +GVKG +V+Y DVWVSMGE +D +
Sbjct 696059 HVVTPKELEPTKETLDKANEIAAKTGAKIVVTNDIKEGVKGMDVIYADVWVSMGESDDMW 696118
Query 243 EERVNLLKPYQINMAMLEKTENMDGDLIVLHCLPAFHDTKTQYGEMVAEKFGITEMEITD 302
E+R+NLLKPYQ+ M +++ TEN +++ HCLPAFH+ T+ G+ + +KF + EME+TD
Sbjct 696119 EKRINLLKPYQVTMDVMKATEN--PNVLFEHCLPAFHNLDTEVGKEIEKKFCLKEMEVTD 696176
Query 303 EVFRSKYGRQFEEAENRMHSIKAIMAATLG 332
EVF S++ F EAENRMH+IKA+M ATLG
Sbjct 696177 EVFESEHSVVFREAENRMHTIKAVMVATLG 696206
Range 2: 573187 to 573332
Score:50.8 bits(120), Expect:2e-07,
Method:Compositional matrix adjust.,
Identities:41/146(28%), Positives:69/146(47%), Gaps:5/146(3%)
Query 52 LFEKTSTRTRSAFTTAAIDLGAHPEYLGANDIQLGKKESVEDTAIVLGSMFDGIE-FRGF 110
LF + STRT+++F A + LG + A + K ES+ DT + S+ + R
Sbjct 573187 LFFENSTRTKTSFQMAQMKLGMNVLEFEAGTSSVKKGESLYDTVKTMESIGVNVAVIRHP 573246
Query 111 SQEVVEDLAKYSGVP---VWNGLTDQWHPTQMIADFMTVKENFGRLEGITLVYVGD-GRN 166
E L +S + V G HP+Q + D MT+ E FG +G+ ++ +GD +
Sbjct 573247 ENEYYNQLINHSDLKIGIVNGGDGSGQHPSQCLLDMMTINEEFGDFKGLKVLIIGDLSHS 573306
Query 167 NMANSLLVTGAILGVNVRICAPKELF 192
+A+S + LG V P++ +
Sbjct 573307 RVAHSNAMMLNRLGAEVYFAGPEKWY 573332
Blast output of the gene arcC gainst L. reuteri I49 proteome
RID: CX2WMB30114
Job Title:sp|P0A2X7|ARCC1_ENTFA Carbamate kinase 1 OS=Enterococcus...
Program: BLASTP
Subject:None ID: lcl|Query_62231(amino acid) Length: 2820688
Query #1: sp|P0A2X7|ARCC1_ENTFA Carbamate kinase 1 OS=Enterococcus faecalis (strain ATCC 700802 / V583) OX=226185 GN=arcC1 PE=1 SV=2 Query ID: lcl|Query_62229 Length: 310
Sequences producing significant alignments:
Scientific Common Max Total Query E Per. Acc.
Description Name Name Taxid Score Score cover Value Ident Len Accession
unnamed protein product 0 278 319 98% 1e-85 50.65 2820688 Query_62231
Alignments:
>unnamed protein product
Sequence ID: Query_62231 Length: 2820688
Range 1: 696296 to 696600
Score:278 bits(712), Expect:1e-85,
Method:Compositional matrix adjust.,
Identities:157/310(51%), Positives:215/310(69%), Gaps:10/310(3%)
Query 4 KMVVALGGNAILSNDASAHAQQQALVQTSAYLVHLIKQGHRLIVSHGNGPQVGNLLL-QQ 62
K+VVALGGNA+ S Q + + T++ L+ LI G+++++SHGNGPQVG + L
Sbjct 696296 KVVVALGGNAL---GKSPEEQLKLVKNTASSLIGLIAAGNQVVISHGNGPQVGAINLGMN 696352
Query 63 QAADSEKNPAMPLDTCVAMTQGSIGYWLSNALNQELNKAGIKKQVATVLTQVVVDPADEA 122
AA+ K A P C AM+QG IGY L +L EL++ + K VAT++TQ+ VDP D A
Sbjct 696353 FAAEHGKTAAFPFPECGAMSQGYIGYHLQQSLENELHRRWMNKSVATIVTQIAVDPNDPA 696412
Query 123 FKNPTKPIGPFLTEAEAKE-AMQAGAIFKEDAGRGWRKVVPSPKPIDIHEAETINTLIKN 181
F+NP+KP+G F T+ +A E A + G FKEDAGRG+R+VVPSP P+ I E ++I TLI
Sbjct 696413 FENPSKPVGDFYTKEQADEIAKEKGYTFKEDAGRGYRQVVPSPLPMKIMELDSIKTLIDA 696472
Query 182 DIITISCGGGGIPVV--GQELKGVEAVIDKDFASEKLAELVDADALVILTGVDYVCINYG 239
D + I+ GGGG+PV+ + L+GV AVIDKD +S LA+ +DAD L+ILT VD+V +NYG
Sbjct 696473 DKLVIAGGGGGVPVIITDKGLEGVPAVIDKDRSSALLADKIDADKLIILTAVDHVYVNYG 696532
Query 240 KPDEKQLTNVTVAELEEYKQAGHFAPGSMLPKIEAAIQFVESQPNKQAIITSLENL-GSM 298
KPDEK L + VAE ++Y + G FA GSMLPKIEA + FVE P ++A+ITSL+ L ++
Sbjct 696533 KPDEKALKTLNVAEAQKYMKEGQFAAGSMLPKIEACLSFVEGHPEREALITSLDGLDDAL 696592
Query 299 SGDEIVGTVV 308
+G VGTV+
Sbjct 696593 AGK--VGTVI 696600
Range 2: 662275 to 662398
Score:40.4 bits(93), Expect:3e-04,
Method:Compositional matrix adjust.,
Identities:40/131(31%), Positives:60/131(45%), Gaps:16/131(12%)
Query 170 HEAETINTLIKNDIITISCGGGGIPVVGQELKGVEAVIDKDFASEKLAELVDADALVILT 229
H TINTL++ ++I I PV EL D D S ++A +DAD L+IL+
Sbjct 662275 HTLNTINTLLQQNVIPIV--NENDPVSVDELDHYTTFSDNDELSSQVAIAIDADELIILS 662332
Query 230 GVDYVCINYGK-----PDEKQLTNV--TVAELEEYK--QAGHFAPGSMLPKIEAAIQFVE 280
+D + Y K PD + + V E+E + F G M+ K+ AA +
Sbjct 662333 DIDAL---YDKDPHKFPDAQIIKEVPFLTPEIENVASGSSTRFGTGGMVTKLRAAATMM- 662388
Query 281 SQPNKQAIITS 291
Q KQ I+ +
Sbjct 662389 -QAGKQMILCN 662398
Blast output of the gene arcD gainst L. reuteri I49 proteome
RID: CX35JF62114
Job Title:tr|Q93K64|Q93K64_ENTFL Putative membrane arginine...
Program: BLASTP
Subject:None ID: lcl|Query_29139(amino acid) Length: 2820688
Query #1: tr|Q93K64|Q93K64_ENTFL Putative membrane arginine transporter OS=Enterococcus faecalis OX=1351 GN=arcD PE=4 SV=1 Query ID: lcl|Query_29137 Length: 483
Sequences producing significant alignments:
Scientific Common Max Total Query E Per. Acc.
Description Name Name Taxid Score Score cover Value Ident Len Accession
unnamed protein product 0 295 492 88% 7e-89 38.12 2820688 Query_29139
Alignments:
>unnamed protein product
Sequence ID: Query_29139 Length: 2820688
Range 1: 355722 to 356162
Score:295 bits(756), Expect:7e-89,
Method:Composition-based stats.,
Identities:170/446(38%), Positives:249/446(55%), Gaps:26/446(5%)
Query 57 DIIMAPFNGF------KDAIEINIFILVLGGFLNIVTQTGALEAGIQSVVKKLKGNELKI 110
D+ MAP G AI +++FILV+GGFL +V +T AL GI S+V++ KG E ++
Sbjct 355722 DVFMAPVIGMVGDKKTDGAISVSLFILVIGGFLGVVNKTNALNEGIGSIVRRYKGKEKQL 355781
Query 111 IPILMILFSIGGSTYGMAEETIPFYGLLSATMVAAGFDTFVAVGTVLLGAGSGVIGSTVN 170
IPILM+LF++GGSTYGM EETI FY LL M+ GFD+ VAV L+G+ G + STVN
Sbjct 355782 IPILMLLFALGGSTYGMGEETIAFYPLLIPVMMGVGFDSIVAVAIALVGSQVGCLASTVN 355841
Query 171 PFSTGVAMDALRGIGIQPNTGIILIVGAILWAASTSYSIFIVMRYAKKVKADKGSTILSL 230
PF+TGVA L I P G++ V + + SI V YA ++ D +++
Sbjct 355842 PFATGVASQTLN---ISPGDGLVSRVILX--IITITISIIYVYHYASVIEKDPTKSLVYN 355896
Query 231 QEQEDMEKTYGQA-ASKEMPFTDRHKKILMVFAFCFVIMIVSLIPWNDFGV--TIFKGWT 287
Q ED + +A + + T R K ++ +F FV+MI+ LIPW++ T F +T
Sbjct 355897 QRAEDEKHFLVKADPNDDHKMTGRQKTVIWLFGITFVVMILGLIPWSNLNSHWTFFDKFT 355956
Query 288 SVLTGNSF------------GDWYFGDLAMWFFLLGIIAALIGRFTEKETIEAFIDGAKD 335
L F G WYF ++ M F + ++ + E E I+AF+ G D
Sbjct 355957 KWLVNIPFLGDLVGHDMAPLGTWYFNEITMLFLFMSVLIMAVYHMKESEFIDAFMSGMGD 356016
Query 336 MLSVVLIIVVARGASVLMSKTYLDSFILDKAAGLLQGLSPVLFVIGAFVLYLGLSFLIPS 395
LSV +I+ VARG V+M+ + +L L GLS +F+I ++ Y+ +SFLIPS
Sbjct 356017 FLSVAIIVAVARGIQVIMNNGMITGTVLHWGELGLHGLSQTIFIILTYIFYIPMSFLIPS 356076
Query 396 TSGLAYVSIPVMGALAKNIGLSPEVMVMIFASGCGLINLITPTSGVVMGGLEISKVQYAT 455
TSGLA ++ ++G + +S +++ + + G +NLITPTSGVVMG L I+ +
Sbjct 356077 TSGLAAATMGIIGPMGHFAHVSGSLVITAYQAASGWVNLITPTSGVVMGALAIAHINVGI 356136
Query 456 WTKFMAKPMIVLGLINLIILIGAMLL 481
W K+M K MI L + + L A LL
Sbjct 356137 WWKWMLKLMIYLFVATCLFLGIAALL 356162
Range 2: 471559 to 471955
Score:196 bits(499), Expect:7e-55,
Method:Composition-based stats.,
Identities:125/426(29%), Positives:227/426(53%), Gaps:37/426(8%)
Query 53 AKLSDIIMAPFNGFKDAIEINIFILVLGGFLNIVTQTGALEAGIQSVVKKLKGNELKIIP 112
A +SDI + +G ++++I IFILVLGG + +V +GA E+G+ ++ K KG E ++
Sbjct 471559 ASVSDIFSSMVDGTIESVDIMIFILVLGGLIGVVKASGAFESGLAALSTKTKGKEFILVF 471618
Query 113 ILMILFSIGGSTYGMAEETIPFYGLLSATMVAAGFDTFVAVGTVLLGAGSGVIGSTVNPF 172
++ +L ++GG+ G+ EE + FY +L+ +A G+D+ V VG + L + G S +NPF
Sbjct 471619 LVTVLLALGGTLCGIEEEAVAFYPILAPVFIAMGYDSIVCVGAIFLASSLGTTFSVINPF 471678
Query 173 STGVAMDALRGIGIQPNTGIILIVGAILWAASTSYSIFIVMRYAKKVKADKGSTILSLQE 232
S +A +A Q G I G ++ + + +F + YA+KV+ + + S +
Sbjct 471679 SVVIASNAAGTTFTQGMAGRIF--GFVI---AVTCLLFYLHWYARKVQQNPQFS-YSYDD 471732
Query 233 QEDMEKTYGQAAS--KEMPFTDRHKKILMVFAFCFVIMIVSLIPWNDFGVTIFKGWTSVL 290
++ ++ +G S K+ FT + K IL++FA F IMI W +
Sbjct 471733 RDKFDQMWGMTTSEEKDQRFTLKKKIILILFACAFPIMI----------------WGVMA 471776
Query 291 TGNSFGDWYFGDLAMWFFLLGIIAALIGRF------TEKETIEAFIDGAKDMLSVVLIIV 344
G W F ++A F + II + F E +T AF DGA ++ V LII
Sbjct 471777 KG-----WAFPNMASAFLTIAIIIMFLTCFGHQDGLGEYKTTTAFSDGAASLVGVSLIIG 471831
Query 345 VARGASVLMSKTYLDSFILDKAAGLLQGLSPVLFVIGAFVLYLGLSFLIPSTSGLAYVSI 404
+ARG + +++ Y+ IL ++ ++ ++ F+I +++ L F++PS+SGLA +++
Sbjct 471832 LARGINKVLNDGYISDTILYASSKMVAHMNGSFFIIVMMLVFFALGFIVPSSSGLAVLAM 471891
Query 405 PVMGALAKNIGLSPEVMVMIFASGCGLINLITPTSGVVMGGLEISKVQYATWTKFMAKPM 464
P++ LA + + +V + G + + PT G+VM L++ ++Y+ W +F+ P+
Sbjct 471892 PILAPLADTVHIPRYTVVTAYQFGQYAMLFLAPT-GLVMATLQMLDMRYSHWLRFVW-PV 471949
Query 465 IVLGLI 470
+V LI
Sbjct 471950 VVFVLI 471955

## Sheet: Table S3B
Blast output of the gene arcA gainst E. faecalis KB1 proteome
RID: CX2X4MGM114
Job Title:tr|A0A1B4XKJ7|A0A1B4XKJ7_ENTFL Arginine
Program: BLASTP
Subject:None ID: lcl|Query_7255(amino acid) Length: 4134720
Query #1: tr|A0A1B4XKJ7|A0A1B4XKJ7_ENTFL Arginine deiminase OS=Enterococcus faecalis OX=1351 GN=arcA PE=3 SV=1 Query ID: lcl|Query_7253 Length: 408
Sequences producing significant alignments:
Scientific Common Max Total Query E Per. Acc.
Description Name Name Taxid Score Score cover Value Ident Len Accession
unnamed protein product 0 1040 1040 100% 0.0 100.00 4134720 Query_7255
Alignments:
>unnamed protein product
Sequence ID: Query_7255 Length: 4134720
Range 1: 52778 to 53185
Score:1040 bits(2688), Expect:0.0,
Method:Compositional matrix adjust.,
Identities:408/408(100%), Positives:408/408(100%), Gaps:0/408(0%)
Query 1 MSHPINVFSEIGKLKTVMLHRPGKELENLMPDYLERLLFDDIPFLEKAQAEHDAFAELLR 60
MSHPINVFSEIGKLKTVMLHRPGKELENLMPDYLERLLFDDIPFLEKAQAEHDAFAELLR
Sbjct 52778 MSHPINVFSEIGKLKTVMLHRPGKELENLMPDYLERLLFDDIPFLEKAQAEHDAFAELLR 52837
Query 61 SKDIEVVYLEDLAAEALINEEVRRQFIDQFLEEANIRSESAKEKVRELMLEIDDNEELIQ 120
SKDIEVVYLEDLAAEALINEEVRRQFIDQFLEEANIRSESAKEKVRELMLEIDDNEELIQ
Sbjct 52838 SKDIEVVYLEDLAAEALINEEVRRQFIDQFLEEANIRSESAKEKVRELMLEIDDNEELIQ 52897
Query 121 KAIAGIQKQELPKYEQEFLTDMVEADYPFIIDPMPNLYFTRDNFATMGHGISLNHMYSVT 180
KAIAGIQKQELPKYEQEFLTDMVEADYPFIIDPMPNLYFTRDNFATMGHGISLNHMYSVT
Sbjct 52898 KAIAGIQKQELPKYEQEFLTDMVEADYPFIIDPMPNLYFTRDNFATMGHGISLNHMYSVT 52957
Query 181 RQRETIFGQYIFDYHPRFAGKEVPRVYDRSESTRIEGGDELILSKEVVAIGISQRTDAAS 240
RQRETIFGQYIFDYHPRFAGKEVPRVYDRSESTRIEGGDELILSKEVVAIGISQRTDAAS
Sbjct 52958 RQRETIFGQYIFDYHPRFAGKEVPRVYDRSESTRIEGGDELILSKEVVAIGISQRTDAAS 53017
Query 241 IEKIARNIFEQKLGFKNILAFDIGEHRKFMHLDTVFTMIDYDKFTIHPEIEGGLVVYSIT 300
IEKIARNIFEQKLGFKNILAFDIGEHRKFMHLDTVFTMIDYDKFTIHPEIEGGLVVYSIT
Sbjct 53018 IEKIARNIFEQKLGFKNILAFDIGEHRKFMHLDTVFTMIDYDKFTIHPEIEGGLVVYSIT 53077
Query 301 EKADGDIQITKEKDTLDNILCKYLHLDNVQLIRCGAGNLTAAAREQWNDGSNTLAIAPGE 360
EKADGDIQITKEKDTLDNILCKYLHLDNVQLIRCGAGNLTAAAREQWNDGSNTLAIAPGE
Sbjct 53078 EKADGDIQITKEKDTLDNILCKYLHLDNVQLIRCGAGNLTAAAREQWNDGSNTLAIAPGE 53137
Query 361 VVVYDRNTITNKALEEAGVKLNYIPGSELVRGRGGPRCMSMPLYREDL 408
VVVYDRNTITNKALEEAGVKLNYIPGSELVRGRGGPRCMSMPLYREDL
Sbjct 53138 VVVYDRNTITNKALEEAGVKLNYIPGSELVRGRGGPRCMSMPLYREDL 53185
Blast output of the gene arcB gainst E. faecalis KB1 proteome
RID: CX2XKX06114
Job Title:sp|Q839Q5|OTCC_ENTFA Ornithine carbamoyltransferase,
Program: BLASTP
Subject:None ID: lcl|Query_9441(amino acid) Length: 4134720
Query #1: sp|Q839Q5|OTCC_ENTFA Ornithine carbamoyltransferase, catabolic OS=Enterococcus faecalis (strain ATCC 700802 / V583) OX=226185 GN=arcB PE=3 SV=1 Query ID: lcl|Query_9439 Length: 339
Sequences producing significant alignments:
Scientific Common Max Total Query E Per. Acc.
Description Name Name Taxid Score Score cover Value Ident Len Accession
unnamed protein product 0 845 1137 100% 0.0 99.71 4134720 Query_9441
Alignments:
>unnamed protein product
Sequence ID: Query_9441 Length: 4134720
Range 1: 52345 to 52683
Score:845 bits(2183), Expect:0.0,
Method:Compositional matrix adjust.,
Identities:338/339(99%), Positives:339/339(100%), Gaps:0/339(0%)
Query 1 MNSVFQGRSLLAEKDFSRAELEYLVDFSIHLKELKKKGIPHHYLEGKNIALLFEKTSTRT 60
MNSVFQGRSLLAEKDF+RAELEYLVDFSIHLKELKKKGIPHHYLEGKNIALLFEKTSTRT
Sbjct 52345 MNSVFQGRSLLAEKDFTRAELEYLVDFSIHLKELKKKGIPHHYLEGKNIALLFEKTSTRT 52404
Query 61 RSAFTTAAIDLGAHPEYLGANDIQLGKKESVEDTAIVLGSMFDGIEFRGFSQEVVEDLAK 120
RSAFTTAAIDLGAHPEYLGANDIQLGKKESVEDTAIVLGSMFDGIEFRGFSQEVVEDLAK
Sbjct 52405 RSAFTTAAIDLGAHPEYLGANDIQLGKKESVEDTAIVLGSMFDGIEFRGFSQEVVEDLAK 52464
Query 121 YSGVPVWNGLTDQWHPTQMIADFMTVKENFGRLEGITLVYVGDGRNNMANSLLVTGAILG 180
YSGVPVWNGLTDQWHPTQMIADFMTVKENFGRLEGITLVYVGDGRNNMANSLLVTGAILG
Sbjct 52465 YSGVPVWNGLTDQWHPTQMIADFMTVKENFGRLEGITLVYVGDGRNNMANSLLVTGAILG 52524
Query 181 VNVRICAPKELFPSDEVVNYAKEFAKESGAELMITDDVAKGVKGANVLYTDVWVSMGEED 240
VNVRICAPKELFPSDEVVNYAKEFAKESGAELMITDDVAKGVKGANVLYTDVWVSMGEED
Sbjct 52525 VNVRICAPKELFPSDEVVNYAKEFAKESGAELMITDDVAKGVKGANVLYTDVWVSMGEED 52584
Query 241 KFEERVNLLKPYQINMAMLEKTENMDGDLIVLHCLPAFHDTKTQYGEMVAEKFGITEMEI 300
KFEERVNLLKPYQINMAMLEKTENMDGDLIVLHCLPAFHDTKTQYGEMVAEKFGITEMEI
Sbjct 52585 KFEERVNLLKPYQINMAMLEKTENMDGDLIVLHCLPAFHDTKTQYGEMVAEKFGITEMEI 52644
Query 301 TDEVFRSKYGRQFEEAENRMHSIKAIMAATLGNLFIPRV 339
TDEVFRSKYGRQFEEAENRMHSIKAIMAATLGNLFIPRV
Sbjct 52645 TDEVFRSKYGRQFEEAENRMHSIKAIMAATLGNLFIPRV 52683
Range 2: 274461 to 274763
Score:174 bits(442), Expect:6e-49,
Method:Compositional matrix adjust.,
Identities:113/325(35%), Positives:174/325(53%), Gaps:27/325(8%)
Query 8 RSLLAEKDFSRAELEYLVDFSIHLKELKKKGIPHHYLEGKNIALLFEKTSTRTRSAFTTA 67
R + + +++ E+ YLVD S+ +KE K G L+ K++ ++F+++STRTR +F TA
Sbjct 274461 RDYVTTETYTKEEMHYLVDLSLKIKEAIKNGYYPQLLKNKSLGMIFQQSSTRTRVSFETA 274520
Query 68 AIDLGAHPEYLGANDIQLGKKESVEDTAIVLGSMFDGIEFRGFSQEVVEDLAKYSGVPVW 127
LG H EYL IQLG E++EDT+ VL + D + R + DLA + +PV
Sbjct 274521 MEQLGGHGEYLAPGQIQLGGHETIEDTSRVLSRLVDILMARVERHHSIVDLANCATIPVI 274580
Query 128 NGLTDQWHPTQMIADFMTVKENFG---RLEGITLVYVGDGRNNMANSLLVTGAILGVNVR 184
NG++D HPTQ + D T+ E+ +LE +V+VGD + SL + +G+N
Sbjct 274581 NGMSDYNHPTQELGDLCTMVEHLPEGKKLEDCKVVFVGDA-TQVCFSLGLITTKMGMNFV 274639
Query 185 ICAPKELFPSDEVVNYAKEFAKESGAELMITDDVAKGVKGANVLYTDVWVSMGE-EDKFE 243
P+ ++E + + SG ++TDD A V+GA+ LYTDVW + E E E
Sbjct 274640 HFGPEGFQLNEEHQAKLAKNCEVSGGSFLVTDD-ASSVEGADFLYTDVWYGLYEAELSEE 274698
Query 244 ERVNLLKP-YQINMAMLEKTENMDGDLIVLHCLPAFHDTKTQYGEMVAEKFGITEMEITD 302
ER+ + P YQ+N M+++ + +HCLPA GE E+TD
Sbjct 274699 ERMKVFYPKYQVNQEMMDRA---GANCKFMHCLPATR------GE-----------EVTD 274738
Query 303 EVFRSKYGRQFEEAENRMHSIKAIM 327
EV K F+EAENR+ SI+ ++
Sbjct 274739 EVIDGKNSICFDEAENRLTSIRGLL 274763
Range 3: 897902 to 898249
Score:67.0 bits(162), Expect:2e-12,
Method:Compositional matrix adjust.,
Identities:90/352(26%), Positives:143/352(40%), Gaps:57/352(16%)
Query 11 LAEKDF------SRAELEYLVDFSIHLKELKKKGIPHHYLEGKNIALLFEKTSTRTRSAF 64
+ E DF +R ELE + + L+ L++ I + LF STRTR +F
Sbjct 897902 MYENDFFLTWEKTRDELEAVFTVADTLRYLRENNISTKIFDSGLGISLFRDNSTRTRFSF 897961
Query 65 TTAAIDLGAHPEYLGANDIQLGKKESVEDTAIVLGSMFDGIEFR---------GFSQEVV 115
+A LG + L Q+ E+V +TA ++ M D I R + EV
Sbjct 897962 ASACNLLGLEVQDLDEGKSQISHGETVRETANMISFMADIIGIRDDMYIGKGNAYMHEVS 898021
Query 116 EDLAK--YSGV-----PVWNGLTDQWHPTQMIADFMTVKENFGRLEGI-------TLVYV 161
E + + GV + N D HPTQ +AD + + FG +E + T Y
Sbjct 898022 ESVQEGYKDGVLEQRPTLVNLQCDIDHPTQAMADALHLIHEFGGIENLKGKKVAMTWAYS 898081
Query 162 GDGRNNMANSLLVTGAI--LGVNVRICAPK--ELFPSDEVVNYAKEFAKESGAELMITDD 217
++ + G + LG++V + P+ E+ P EV AK+ A E G T+
Sbjct 898082 PSYGKPLSVPQGIVGLMTRLGMDVVLAHPEGYEIMP--EVEEVAKKNAAEFGGNFTKTNS 898139
Query 218 VAKGVKGANVLYTDVWVSMGEEDKFEE-------------RVNLL------KPYQINMAM 258
+A+ K A+V+Y W +K E LL K ++ +
Sbjct 898140 MAEAFKDADVVYPKSWAPFAAMEKRTELYGNGDQAGIDQLEQELLSQNKKHKDWECTEEL 898199
Query 259 LEKTENMDGDLIVLHCLPA-FHDTKTQYGEMVAEKFGITEMEITDEVFRSKY 309
++ T+ DG + +HCLPA + GE+ A F +E+ E Y
Sbjct 898200 MKTTK--DGKALYMHCLPADITGVSCEEGEVEASVFDRYRVELYKEASYKPY 898249
Range 4: 640992 to 641171
Score:50.4 bits(119), Expect:3e-07,
Method:Compositional matrix adjust.,
Identities:51/180(28%), Positives:79/180(43%), Gaps:17/180(9%)
Query 36 KKGIPHHYLEGKNIAL-LFEKTSTRTRSAFTTAAIDLGAHPEYLGANDIQLGKKESVEDT 94
K+G H E + A LF + STRT +F A LG A+ + K E++ DT
Sbjct 640992 KQGAKWHPEERQYFATNLFFENSTRTHKSFEVAEKKLGLEVIEFEASRSSVQKGETLYDT 641051
Query 95 AIVLGSM-FDGIEFRGFSQEVVEDL--AKYSGVPVWNGLTDQ-WHPTQMIADFMTVKENF 150
+ + ++ D R + ++L +K + NG HPTQ + D MT+ E F
Sbjct 641052 VLTMSAIGVDVAVIRHGKENYYDELIQSKTIQCSIINGGDGSGQHPTQCLLDLMTIYEEF 641111
Query 151 GRLEGITLVYVGD-GRNNMANSLLVTGAILGVNVRICAPKELF-----------PSDEVV 198
G EG+ + VGD + +A S + LG + P+E + P DE+V
Sbjct 641112 GGFEGLKVAIVGDITHSRVAKSNMQLLNRLGAEIYFSGPEEWYDHQFDVYGQYVPLDEIV 641171
Blast output of the gene arcC gainst E. faecalis KB1 proteome
RID: CX2RMTAH114
Job Title:sp|P0A2X7|ARCC1_ENTFA Carbamate kinase
Program: BLASTP
Subject:unnamed protein product ID: lcl|Query_53459(amino acid) Length: 4134720
Query #1: sp|P0A2X7|ARCC1_ENTFA Carbamate kinase 1 OS=Enterococcus faecalis (strain ATCC 700802 / V583) OX=226185 GN=arcC1 PE=1 SV=2 Query ID: lcl|Query_53457 Length: 310
Sequences producing significant alignments:
Scientific Common Max Total Query E Per. Acc.
Description Name Name Taxid Score Score cover Value Ident Len Accession
unnamed protein product 0 740 1667 100% 0.0 100.00 4134720 Query_53459
Alignments:
>unnamed protein product
Sequence ID: Query_53459 Length: 4134720
Range 1: 51955 to 52264
Score:740 bits(1911), Expect:0.0,
Method:Compositional matrix adjust.,
Identities:310/310(100%), Positives:310/310(100%), Gaps:0/310(0%)
Query 1 MGKKMVVALGGNAILSNDASAHAQQQALVQTSAYLVHLIKQGHRLIVSHGNGPQVGNLLL 60
MGKKMVVALGGNAILSNDASAHAQQQALVQTSAYLVHLIKQGHRLIVSHGNGPQVGNLLL
Sbjct 51955 MGKKMVVALGGNAILSNDASAHAQQQALVQTSAYLVHLIKQGHRLIVSHGNGPQVGNLLL 52014
Query 61 QQQAADSEKNPAMPLDTCVAMTQGSIGYWLSNALNQELNKAGIKKQVATVLTQVVVDPAD 120
QQQAADSEKNPAMPLDTCVAMTQGSIGYWLSNALNQELNKAGIKKQVATVLTQVVVDPAD
Sbjct 52015 QQQAADSEKNPAMPLDTCVAMTQGSIGYWLSNALNQELNKAGIKKQVATVLTQVVVDPAD 52074
Query 121 EAFKNPTKPIGPFLTEAEAKEAMQAGAIFKEDAGRGWRKVVPSPKPIDIHEAETINTLIK 180
EAFKNPTKPIGPFLTEAEAKEAMQAGAIFKEDAGRGWRKVVPSPKPIDIHEAETINTLIK
Sbjct 52075 EAFKNPTKPIGPFLTEAEAKEAMQAGAIFKEDAGRGWRKVVPSPKPIDIHEAETINTLIK 52134
Query 181 NDIITISCGGGGIPVVGQELKGVEAVIDKDFASEKLAELVDADALVILTGVDYVCINYGK 240
NDIITISCGGGGIPVVGQELKGVEAVIDKDFASEKLAELVDADALVILTGVDYVCINYGK
Sbjct 52135 NDIITISCGGGGIPVVGQELKGVEAVIDKDFASEKLAELVDADALVILTGVDYVCINYGK 52194
Query 241 PDEKQLTNVTVAELEEYKQAGHFAPGSMLPKIEAAIQFVESQPNKQAIITSLENLGSMSG 300
PDEKQLTNVTVAELEEYKQAGHFAPGSMLPKIEAAIQFVESQPNKQAIITSLENLGSMSG
Sbjct 52195 PDEKQLTNVTVAELEEYKQAGHFAPGSMLPKIEAAIQFVESQPNKQAIITSLENLGSMSG 52254
Query 301 DEIVGTVVTK 310
DEIVGTVVTK
Sbjct 52255 DEIVGTVVTK 52264
Range 2: 201653 to 201958
Score:347 bits(891), Expect:2e-109,
Method:Compositional matrix adjust.,
Identities:175/308(57%), Positives:225/308(73%), Gaps:5/308(1%)
Query 6 VVALGGNAILSNDASAHAQQQALVQTSAYLVHLIKQGHRLIVSHGNGPQVGNLLLQQQAA 65
V+ALGGNAIL D + Q+ + + Y+ + +G ++IV HGNGPQVGNLLLQQ+A
Sbjct 201653 VIALGGNAILDTDPTDEGQKAVVNHAAKYIAEFVAKGEQVIVCHGNGPQVGNLLLQQKAG 201712
Query 66 DSEKNPAMPLDTCVAMTQGSIGYWLSNALNQELNKAGIKKQVATVLTQVVVDPADEAFKN 125
+SEKNPA+ LDTCVAMTQGSIGYWL NAL E K I K V +V+TQV VD D +FK
Sbjct 201713 ESEKNPALKLDTCVAMTQGSIGYWLQNALTNEFEKRNIAKPVISVVTQVRVDKEDPSFKK 201772
Query 126 PTKPIGPFLTEAEAK-EAMQAGAIFKEDAGRGWRKVVPSPKPIDIHEAETINTLIKNDII 184
P+KPIGPF T+ EA EA + G+ + EDAGRG+RKVVPSP P +I E E + L++ D++
Sbjct 201773 PSKPIGPFYTKEEADAEAAKDGSTYVEDAGRGYRKVVPSPMPKEIVEKEAVRALVEADVL 201832
Query 185 TISCGGGGIPVVGQE--LKGVEAVIDKDFASEKLAELVDADALVILTGVDYVCINYGKPD 242
TI GGGGIPVV ++ GVEAV DKDF++ LAE VDAD L+ILTGVD + INY +PD
Sbjct 201833 TICSGGGGIPVVAEDGQYVGVEAVNDKDFSARVLAENVDADRLIILTGVDNIYINYNQPD 201892
Query 243 EKQLTNVTVAELEEYKQAGHFAPGSMLPKIEAAIQFVESQPNKQAIITSLENLGSMSGDE 302
+K L ++VAE EEY + GHFA GSMLPKIEAA+ FV+ ++AIITS+ENL ++ D+
Sbjct 201893 QKALEQISVAEAEEYIKEGHFAAGSMLPKIEAALDFVKGDDKRKAIITSIENLENI--DK 201950
Query 303 IVGTVVTK 310
GTV+++
Sbjct 201951 EAGTVISQ 201958
Range 3: 275877 to 276167
Score:295 bits(755), Expect:3e-91,
Method:Compositional matrix adjust.,
Identities:148/295(50%), Positives:209/295(70%), Gaps:9/295(3%)
Query 4 KMVVALGGNAILSNDASAHAQQQALVQTSA-YLVHLIKQGHRLIVSHGNGPQVGNLLLQQ 62
K+V+ALGGNA+ ++ +Q A QT+A +V LI+QGH+++++HGNGPQVG + L
Sbjct 275877 KIVIALGGNAL----GNSSKEQLAKAQTAAKSIVDLIEQGHQVVIAHGNGPQVGKIRLAF 275932
Query 63 QAADSEKNPAMPLDTCVAMTQGSIGYWLSNALNQELNKAGIKKQ-VATVLTQVVVDPADE 121
+ +P C AM+QG IGY L A+++EL + +Q V T++TQVVVDP D
Sbjct 275933 EETSQSPEDVVPFPECTAMSQGYIGYHLQQAIDEELVARNLGEQPVVTLITQVVVDPKDP 275992
Query 122 AFKNPTKPIGPFLTEAEAKEAM-QAGAIFKEDAGRGWRKVVPSPKPIDIHEAETINTLIK 180
AF PTKPIG + E AK+ M + G +++EDAGRGWR+VVPSPKPIDI+E ++ TL+
Sbjct 275993 AFTKPTKPIGGYYDEETAKQLMAETGNVYQEDAGRGWRRVVPSPKPIDIYEKVSLRTLVD 276052
Query 181 NDIITISCGGGGIPVV--GQELKGVEAVIDKDFASEKLAELVDADALVILTGVDYVCINY 238
I I+CGGGG+P+ G GV+AVIDKDFA+ K+AEL++AD V+LT V++V +N+
Sbjct 276053 AGQIVIACGGGGVPIAYDGPVYHGVDAVIDKDFAAAKMAELIEADVFVVLTAVEHVFVNF 276112
Query 239 GKPDEKQLTNVTVAELEEYKQAGHFAPGSMLPKIEAAIQFVESQPNKQAIITSLE 293
G+ +++ LT+VTV +++Y + FAPGSMLPK+EAAI F ES+PN+QAII LE
Sbjct 276113 GQANQQALTDVTVTAMQQYIEENQFAPGSMLPKVEAAISFAESKPNRQAIIGLLE 276167
Range 4: 898458 to 898752
Score:283 bits(724), Expect:6e-87,
Method:Compositional matrix adjust.,
Identities:161/298(54%), Positives:212/298(71%), Gaps:8/298(2%)
Query 1 MGKKMVVALGGNAILSNDASAHAQQQALVQTSAYLVHLIKQGHRLIVSHGNGPQVG--NL 58
MGK++VVALGGNA+ +N Q A+ QTS + LI+ G+ +I+SHGNGPQVG L
Sbjct 898458 MGKRVVVALGGNALGNN---LTEQMTAVKQTSKAIADLIEAGYEVILSHGNGPQVGMIQL 898514
Query 59 LLQQQAADSEKNPAMPLDTCVAMTQGSIGYWLSNALNQELNKAGIKKQVATVLTQVVVDP 118
+++ + ++ + P +PL CVAM+Q IGY L NAL +EL + I K V TV+TQVVVD
Sbjct 898515 AMEEFSFNNPQYPVVPLSMCVAMSQSYIGYDLENALQEELRQRNISKAVTTVVTQVVVDE 898574
Query 119 ADEAFKNPTKPIGPFLTEAEAKEAMQAGAI-FKEDAGRGWRKVVPSPKPIDIHEAETINT 177
D AFK PTKPIG F+T+ EA++ ++ I EDAGRG+R+VV SPKP +I E TI T
Sbjct 898575 NDPAFKKPTKPIGRFMTKEEAEQLVKEKNIQVMEDAGRGYRQVVASPKPKNIVELLTIQT 898634
Query 178 LIKNDIITISCGGGGIPVV--GQELKGVEAVIDKDFASEKLAELVDADALVILTGVDYVC 235
L+ I+ GGGGIPV+ G LKGV AVIDKDF SE+LAE VDAD LVILT V+ VC
Sbjct 898635 LVDAGQTVIAGGGGGIPVIQEGNRLKGVNAVIDKDFCSERLAEQVDADLLVILTAVEKVC 898694
Query 236 INYGKPDEKQLTNVTVAELEEYKQAGHFAPGSMLPKIEAAIQFVESQPNKQAIITSLE 293
IN+GK +++ L NV+ ++++Y Q G FAPGSMLPK+EAAI+F ES+P ++ +IT LE
Sbjct 898695 INFGKENQEALGNVSTEKMKQYAQEGQFAPGSMLPKVEAAIKFAESKPGRKTLITLLE 898752
Blast output of the gene arcD gainst E. faecalis KB1 proteome
RID: CX36AC8K114
Job Title:tr|Q93K64|Q93K64_ENTFL Putative membrane arginine...
Program: BLASTP
Subject:None ID: lcl|Query_42163(amino acid) Length: 4134720
Query #1: tr|Q93K64|Q93K64_ENTFL Putative membrane arginine transporter OS=Enterococcus faecalis OX=1351 GN=arcD PE=4 SV=1 Query ID: lcl|Query_42161 Length: 483
Sequences producing significant alignments:
Scientific Common Max Total Query E Per. Acc.
Description Name Name Taxid Score Score cover Value Ident Len Accession
unnamed protein product 0 1115 1185 100% 0.0 99.79 4134720 Query_42163
Alignments:
>unnamed protein product
Sequence ID: Query_42163 Length: 4134720
Range 1: 51023 to 51505
Score:1115 bits(2884), Expect:0.0,
Method:Compositional matrix adjust.,
Identities:482/483(99%), Positives:483/483(100%), Gaps:0/483(0%)
Query 1 MAEKKKKNKKQLSSFSILFIILIVLGIVTVLLNGQPFTPREIDGKMVDHVVGAKLSDIIM 60
MAEKKKKNKKQLSSFSILFIILIVLGIVTVLLNGQPFTPREIDGKMVDHVVGAKLSDIIM
Sbjct 51023 MAEKKKKNKKQLSSFSILFIILIVLGIVTVLLNGQPFTPREIDGKMVDHVVGAKLSDIIM 51082
Query 61 APFNGFKDAIEINIFILVLGGFLNIVTQTGALEAGIQSVVKKLKGNELKIIPILMILFSI 120
APFNGFKDAIEINIFILVLGGFLNIVTQTGALEAGIQSVVKKLKGNELKIIPILMILFSI
Sbjct 51083 APFNGFKDAIEINIFILVLGGFLNIVTQTGALEAGIQSVVKKLKGNELKIIPILMILFSI 51142
Query 121 GGSTYGMAEETIPFYGLLSATMVAAGFDTFVAVGTVLLGAGSGVIGSTVNPFSTGVAMDA 180
GGSTYGMAEETIPFYGLLSATMVAAGFDTFVAVGTVLLGAGSGVIGSTVNPFSTGVAMDA
Sbjct 51143 GGSTYGMAEETIPFYGLLSATMVAAGFDTFVAVGTVLLGAGSGVIGSTVNPFSTGVAMDA 51202
Query 181 LRGIGIQPNTGIILIVGAILWAASTSYSIFIVMRYAKKVKADKGSTILSLQEQEDMEKTY 240
LRGIGIQPNTGIILIVGAILWAASTSYSIFIVMRYAKKVKADKGSTILSLQEQEDMEKTY
Sbjct 51203 LRGIGIQPNTGIILIVGAILWAASTSYSIFIVMRYAKKVKADKGSTILSLQEQEDMEKTY 51262
Query 241 GQAASKEMPFTDRHKKILMVFAFCFVIMIVSLIPWNDFGVTIFKGWTSVLTGNSFGDWYF 300
GQAASKEMPFT+RHKKILMVFAFCFVIMIVSLIPWNDFGVTIFKGWTSVLTGNSFGDWYF
Sbjct 51263 GQAASKEMPFTNRHKKILMVFAFCFVIMIVSLIPWNDFGVTIFKGWTSVLTGNSFGDWYF 51322
Query 301 GDLAMWFFLLGIIAALIGRFTEKETIEAFIDGAKDMLSVVLIIVVARGASVLMSKTYLDS 360
GDLAMWFFLLGIIAALIGRFTEKETIEAFIDGAKDMLSVVLIIVVARGASVLMSKTYLDS
Sbjct 51323 GDLAMWFFLLGIIAALIGRFTEKETIEAFIDGAKDMLSVVLIIVVARGASVLMSKTYLDS 51382
Query 361 FILDKAAGLLQGLSPVLFVIGAFVLYLGLSFLIPSTSGLAYVSIPVMGALAKNIGLSPEV 420
FILDKAAGLLQGLSPVLFVIGAFVLYLGLSFLIPSTSGLAYVSIPVMGALAKNIGLSPEV
Sbjct 51383 FILDKAAGLLQGLSPVLFVIGAFVLYLGLSFLIPSTSGLAYVSIPVMGALAKNIGLSPEV 51442
Query 421 MVMIFASGCGLINLITPTSGVVMGGLEISKVQYATWTKFMAKPMIVLGLINLIILIGAML 480
MVMIFASGCGLINLITPTSGVVMGGLEISKVQYATWTKFMAKPMIVLGLINLIILIGAML
Sbjct 51443 MVMIFASGCGLINLITPTSGVVMGGLEISKVQYATWTKFMAKPMIVLGLINLIILIGAML 51502
Query 481 LFS 483
LFS
Sbjct 51503 LFS 51505
Range 2: 872320 to 872473
Score:35.0 bits(79), Expect:0.038,
Method:Composition-based stats.,
Identities:38/163(23%), Positives:77/163(47%), Gaps:14/163(8%)
Query 20 IILIVLGIVTVLLNGQPFTPREIDGKMVDHVVGAKLSDIIMAPFNGFKDAIEINIFILVL 79
I+ +V+ IV +L P + + GA LSD + NG + + I +L
Sbjct 872320 ILGLVVAIVLILKKFNPVYSLFFGAIVGCLIGGASLSDTVAVLLNGTQSIMGTAIRVLAA 872379
Query 80 GGFLNIVTQTGALEAGIQSVVKKLKGNELKIIPI---LMILFSIGGSTYGMAEETIPFYG 136
G ++ ++GA E+ ++V+KL G + I+ + M++ ++G IP
Sbjct 872380 GMLAGVMMESGAAESIANAIVQKL-GEKKAILSLALSTMVITAVG--------VFIPVAV 872430
Query 137 LLSATM-VAAGFDTFVAVGTVLLG-AGSGVIGSTVNPFSTGVA 177
L+ A + ++ G T ++ ++L+ +G G G+ ++P +A
Sbjct 872431 LIVAPIALSVGKSTGISKLSLLIALSGGGKAGNIISPNPNTIA 872473
Range 3: 872340 to 872507
Score:35.0 bits(79), Expect:0.045,
Method:Composition-based stats.,
Identities:41/184(22%), Positives:77/184(41%), Gaps:27/184(14%)
Query 307 FFLLGIIAALIGRFTEKETIEAFIDGAKDMLSVVLIIVVARG--ASVLMSKTYLDSFILD 364
F I+ LIG + +T+ ++G + ++ I V+A G A V+M +S
Sbjct 872340 LFFGAIVGCLIGGASLSDTVAVLLNGTQSIMGTA-IRVLAAGMLAGVMMESGAAESI--- 872395
Query 365 KAAGLLQGLSPVLFVIGAFVLYLGLSFLIPSTSGL-----AYVSIPVMGALAKNIGLSPE 419
A ++Q L +L L LS ++ + G+ + P+ ++ K+ G+S
Sbjct 872396 -ANAIVQKLGE-----KKAILSLALSTMVITAVGVFIPVAVLIVAPIALSVGKSTGISKL 872449
Query 420 VMVMIFASGCGLINLITPTSGVVMGG----LEISKVQYATWTKFMAKPMIVLGLINLIIL 475
+++ + G N+I+P + L +S V A + V GLI ++L
Sbjct 872450 SLLIALSGGGKAGNIISPNPNTIAAANGFNLPLSDVMIAGFIP------AVFGLITAVVL 872503
Query 476 IGAM 479
M
Sbjct 872504 ANIM 872507

## Sheet: Table S3C
LC-MS levels of Ornithine for L. reuteri and E. faecalis at the time of innoculation (0) and at starionary phase (9) when grown in fresh and spent medium
			Ornithine Results
condition	replicate	time	Retention time	Area	Height	S/N
I49_I46	0	0	0.206733	55473.3	36387	362.513
I49_I46	1	0	0.200917	9442.36	5912.16	14.8568
I49_I46	0	9	0.198133	30752.1	17199.7	46.0311
I49_I46	1	9	0.205083	40948.5	25873.3	+unendlich
I49_I48	0	0	0.206783	4567.97	1927	6.05648
I49_I48	1	0	0.19605	15341.3	8198	16.125
I49_I48	0	9	0.196567	31927.1	16878.4	+unendlich
I49_I48	1	9	0.206233	32716.3	20306.4	32.6914
I49_KB1	0	0	0.188233	36131.5	14734.7	32.001
I49_KB1	1	0	0.2079	23778.7	12995.2	+unendlich
I49_KB1	0	9	0.206967	41896.7	23078.5	+unendlich
I49_KB1	1	9	0.19115	37708.4	15749	+unendlich
I49_YL2	0	0	0.19795	7186.32	4180.26	4.16496
I49_YL2	1	0	0.198683	6906.92	4171.5	+unendlich
I49_YL2	0	9	0.2038	15426.3	9069.5	22.3451
I49_YL2	1	9	0.197433	16087.7	9248.81	+unendlich
I49_YL27	0	0	0.2078	14794.3	5999	29.3099
I49_YL27	1	0	0.195917	9824.55	4553.68	+unendlich
I49_YL27	0	9	0.2053	54658.8	32030.9	+unendlich
I49_YL31	0	0	0.2019	6341.63	3296.67	14.8666
I49_YL31	1	0	0.157783	346.725	167.6	1.14524
I49_YL31	0	9	0.197083	32802.4	20021.4	10.2503
I49_YL31	1	9	0.203783	36901.3	18930	+unendlich
I49_YL32	0	0	0.19855	12307.3	7817.25	15.0193
I49_YL32	1	0	0.206883	5661.45	3259.77	3.19074
I49_YL32	0	9	0.196983	23929.1	12923	+unendlich
I49_YL32	1	9	0.202367	28926.4	14817	280.015
I49_YL44	0	0	0.194683	5997.73	2803.5	5.68915
I49_YL44	1	0	0.1945	10449.6	5418.33	37.7926
I49_YL44	0	9	0.192217	21703.1	8329.5	24.961
I49_YL44	1	9	0.208883	30764.9	13544.8	+unendlich
I49_YL58	0	0	0.193783	7964.21	3783	+unendlich
I49_YL58	1	0	0.196017	7182.12	4142.35	8.47812
I49_YL58	0	9	0.21105	123.224	97.8	0.33245
I49_YL58	1	9	0.207083	37297.8	16561.8	60.2113
KB1_I46	0	0	0.1258	35.249	55.4287	+unendlich
KB1_I46	1	0	0.211683	7694.66	4424.78	+unendlich
KB1_I46	0	9
KB1_I46	1	9	0.169967	294.896	87	0.388911
KB1_I48	0	0	0.20315	6801.12	4726.69	21.3458
KB1_I48	1	0	0.207483	4952.5	1864.9	5.80354
KB1_I48	0	9	0.201633	14905.2	10258.7	985.62
KB1_I48	1	9	0.1972	9641.67	5621	49.1578
KB1_I49	0	0	0.199733	2902.19	1335.29	4.8066
KB1_I49	1	0	0.200733	1601.92	880.75	2.41294
KB1_I49	0	9	0.197933	31706.1	19609.4	17.0885
KB1_I49	1	9	0.2024	34552.2	21155	100.826
KB1_YL2	0	0	0.204333	4913.88	2762.29	15.5309
KB1_YL2	1	0	0.210733	9203.13	4027.83	+unendlich
KB1_YL2	0	9	0.199733	7103.66	4301.34	5.98327
KB1_YL2	1	9	0.201583	6926.08	4625.56	+unendlich
KB1_YL27	0	0	0.203833	12992.3	6242	31.7401
KB1_YL27	1	0	0.20155	7620.23	4465.89	9.26731
KB1_YL27	0	9	0.196667	78392.6	41180	+unendlich
KB1_YL27	1	9	0.2002	224180	138782	408.404
KB1_YL31	0	0	0.203233	14370	7576.05	+unendlich
KB1_YL31	1	0	0.2009	7950.5	5270	+unendlich
KB1_YL31	0	9	0.200867	37458.9	21506.8	+unendlich
KB1_YL31	1	9	0.193417	23056.7	10218.3	34.9304
KB1_YL32	0	0	0.198067	7784.58	4687.34	+unendlich
KB1_YL32	1	0	0.197817	9167.6	5353.9	+unendlich
KB1_YL32	0	9	0.201317	29579.7	19480.3	15.9439
KB1_YL32	1	9	0.1968	58858.6	32320.5	91.3158
KB1_YL44	0	0	0.200817	10608	6332.75	+unendlich
KB1_YL44	1	0	0.200217	6022.74	3516.2	4.98627
KB1_YL44	0	9	0.200267	32069.4	21274	53.5958
KB1_YL44	1	9	0.198467	32532.1	20155.3	89.8608
KB1_YL58	0	0	0.195667	12207.4	7274.5	10.4267
KB1_YL58	1	0	0.193933	7355.6	4149.34	+unendlich
KB1_YL58	0	9	0.20625	30942.7	19472.9	+unendlich
KB1_YL58	1	9	0.207783	47566.1	19062	60.3095
I49	1	0	0.197733	14032.7	5823.67	72.373
I49	2	0	0.192383	21441.4	9619.06	18.6978
I49	3	0	0.193	12988.5	5445.91	38.9407
I49	4	0	0.201067	12793	5001.5	11.959
I49	1	9	0.198733	64330.9	29241	+unendlich
I49	2	9	0.199617	40682.3	19082.5	102.662
I49	3	9	0.203483	47045.3	18776	56.4686
I49	4	9	0.1903	70318.2	28385	129.864
KB1	1	0	0.191767	15180.3	5772	41.1936
KB1	2	0	0.192933	24295.3	9708	+unendlich
KB1	3	0	0.203417	19070.1	6514	+unendlich
KB1	4	0	0.193183	16827.7	9048.92	13.7125
KB1	1	9	0.1881	96387.4	37418.8	195.191
KB1	2	9	0.200133	34706.1	14633	+unendlich
KB1	3	9	0.2037	58460	23085.7	205.189
KB1	4	9	0.204517	84204	33730.3	247.101
