# Supplementary material for: Distinct N and C Cross-Feeding Networks in a Synthetic Mouse Gut Consortium
Source: mSystems. 2022 Mar 31;7(2):e01484-21. doi: 10.1128/msystems.01484-21 (PMC9040589; doi:10.1128/msystems.01484-21)
Supplement: TABLE S4 [file msystems.01484-21-s0004.xlsx]

## Sheet: Table description
	Description: Table S4
S4A	in vitro supplementation results. Members of the OMM consortium were grown in mBHI supplemented with a subset of cross-fed compounds to asses their impact on their physiology.
S4B	Metabolites enriched in C.clostridioforme YL32 when 13C-succinate was provided

## Sheet: S4A
	bacteria	metabolite supplemented	relative AUC inccrease	p--value AUC	relative maxOD increase	p-value maxOD	relative growth rate increase	p-value growth rate increase
11	YL32	2-methyl-2-oxopentanoate	0.984695	0.375547	1.02748	0.0684322	0.787573	0.0310011
13	YL32	3-methyl-2-oxobutanoate	1.00672	0.443451	0.7463	8.00775e-05	0.404488	0.00035118
14	YL32	4-methyl-2-oxopentanoate	1.09082	0.26778	1.06342	0.0977845	0.662258	0.00201598
1	I46	4-methyl-2-oxopentanoate	0.989672	0.396282	1.03922	0.0589959	0.859344	0.0516646
32	KB1	4-methyl-2-oxopentanoate	0.956777	0.00893617	0.992063	0.329765	0.762733	0.00555981
18	YL58	4-methyl-2-oxopentanoate	0.904834	0.000186192	0.947514	0.0288705	0.928113	0.088976
38	YL2	4-methyl-2-oxopentanoate	0.875511	0.203971	0.883495	0.167318	0.916564	0.435197
29	I49	Arginine	1.07204	0.0617375	1.05333	0.0944892	1.02643	0.225977
33	KB1	Arginine	0.992145	0.23844	0.984127	0.193404	1.05464	0.0640142
10	YL32	Cysteine	0.521674	0.0016928	0.608879	0.00988401
34	KB1	fumarate	1.07484	0.00202996	1.05026	0.0263881	0.945042	0.0959441
5	YL32	fumarate	1.04462	0.216761	0.970402	0.115048	0.733629	0.00422495
28	I49	fumarate	1.02461	0.245367	0.906667	0.0925207	2.52778	0.00123539
20	YL58	Histidine	1.12305	9.58355e-05	1.11878	0.000270197	1.12285	0.0119322
15	YL32	Hypoxanthine	1.08691	0.0992162	1.074	0.00783768	1.09832	0.0783209
2	I46	lactate	0.959394	0.179104	1.02801	0.0679657	1.11454	0.106583
36	YL44	malate	1.08935	0.0151211	0.977778	0.112702	1.72187	0.0124336
27	I49	malate	1.01967	0.200433	0.906667	0.0386631	1.96899	0.00790739
12	YL32	malate	1.01015	0.44113	1.01401	0.289668	0.73454	0.00195813
31	KB1	malate	0.989294	0.274751	1.00529	0.378242	0.918128	0.165502
6	YL32	Succinate	1.02391	0.386538	1.05497	0.0129768	0.91019	0.154015
25	YL31	Succinate	1.00014	0.498093	0.949821	0.0866673	1.19255	0.151414
3	YL32	Xanthine	1.38403	0.00304913	1.11628	0.020201	1.00198	0.493063
16	YL58	Xanthine	0.99303	0.361238	1.1989	0.000949542	0.904332	0.0868126

## Sheet: S4B
Intracellular metabolites from butyrate biosynthesis pathway found to be enriched when U13C-succinate was provided
ionIdx	index diff	log2(FC)	p-value	adj p-value (BH)	pFDR (Storey)	q-value (Storey)	m/z	kegg id	name	mz difference	formula	ion
12	12	0.449168	7.00304e-08	9.80426e-06	3.7577e-06	3.7577e-06	87.0453	C00246	C4:0 (Butyric acid)	-0.000138864	C4H8O2	-H(-)
24	24	0.157079	1.25711e-06	8.79978e-05	3.37271e-05	3.37271e-05	103.04	C00989; C05984; C06001	Hydroxybutanoic acid	0.000114595	C4H8O3	-H(-)
37	37	0.165023	0.00112813	0.014358	0.00550302	0.00550302	117.019	C00042	Succinate	0.000230974	C4H6O4	-H(-)
